# Supplementary material for: Limited Song Mixing Without Genomic Gene Flow in a Contact Zone Between Two Songbird Species
Source: Mol Biol Evol. 2023 Mar 3;40(3):msad053. doi: 10.1093/molbev/msad053 (PMC10050365; doi:10.1093/molbev/msad053)
Supplement: msad053_Supplementary_Data [file msad053_supplementary_data.zip]

Archive with 2 entries (2 files):
- MBE-22-0664.R3.supp_tabs.xlsx
- MBE-22-0664.R3.supp_figs.docx
