# Supplementary material for: Limited Song Mixing Without Genomic Gene Flow in a Contact Zone Between Two Songbird Species
Source: Mol Biol Evol. 2023 Mar 3;40(3):msad053. doi: 10.1093/molbev/msad053 (PMC10050365; doi:10.1093/molbev/msad053)
Supplement: msad053_Supplementary_Data [file msad053_supplementary_data.zip › MBE-22-0664.R3.supp_tabs.xlsx]

## Sheet: 1
supplementary table 1. Samples included in the genomic dataset with species identification (species ID) based on total evidence from territorial song in the field, mitochondrial genomes (mtDNA) and genome-wide SNPs (genomic) indicated separately. Our sampling from the contact zone comprised of two sites (Hezuo and Qiagai) in Gansu Province. We generated two datasets with mitochondrial information…
Samples ID	species ID (song in the field and locality)	species ID (mtDNA)	species ID (genomic)	Date	Locality	Latitude	Longtitude	Altitude	Sex	Institution	Zone	Reads output (KB)	Q20 (%)	Q30 (%)	Depth of coverage	Breadth of coverage (%)	Mapping rate (%)	Accession no
8118	mixed-singer	P. kansuensis	P. kansuensis	2010-06-08	Qiagai,Gansu	34.8482	103.408	2960	♂	IOZ	contact zone	12359645	97.3	93.1	14.8	94.9	91.9	SRR20962063
8121	P. kansuensis	P. kansuensis	P. kansuensis	2010-06-09	Hezuo,Gansu	34.9291	102.895	3150	♂	IOZ	contact zone	10715291	97.6	94	11.7	94.8	91.3	SRR20962062
1116	mixed-singer	P. kansuensis	P. kansuensis	2011-05-04	Hezuo,Gansu	34.9278	102.895	3130	♂	IOZ	contact zone	10816033	97.7	94	11.8	94.7	89.8	SRR20962054
1120	P. kansuensis	P. kansuensis	P. kansuensis	2011-05-05	Hezuo,Gansu	34.9278	102.895	3130	♂	IOZ	contact zone	9089118	97.7	94	9.7	94.6	86.4	SRR20962052
1139	P. kansuensis	P. kansuensis	P. kansuensis	2011-05-12	Hezuo,Gansu	34.9278	102.895	3130	♂	IOZ	contact zone	9537864	97.9	94.3	6.8	94.6	51	SRR20962050
1158	P. kansuensis	P. kansuensis	P. kansuensis	2011-05-17	Hezuo,Gansu	34.8482	103.408	2960	♂	IOZ	contact zone	8940375	97	92.5	10.3	94.6	92.1	SRR20962079
1160	P. kansuensis	P. kansuensis	P. kansuensis	2011-05-17	Yeliguan,Gansu	34.9172	103.555	3040	♂	IOZ	allopatric zone	9527421	97.6	93.7	10.2	95.1	86	SRR20962077
1292	P. kansuensis	P. kansuensis	P. kansuensis	2012-05-28	Kanbula,Qinghai	36.0802	101.715	2950	♂	IOZ	allopatric zone	10742832	97.4	93.3	12.3	95.2	94.9	SRR20962069
1307	P. kansuensis	P. kansuensis	P. kansuensis	2013-05-31	Xinglongshan,Gansu	35.7983	104.051	2506	♂	IOZ	allopatric zone	10217660	97.6	93.9	11.6	95.1	94.6	SRR20962068
1550	P. kansuensis	P. kansuensis	P. kansuensis	2015-07-06	Tongren,Qinghai	35.3025	101.933	3045	♂	IOZ	allopatric zone	13882261	97.1	92.8	14.8	95.4	82.4	SRR20962065
1555	P. kansuensis	-	P. kansuensis	2015-07-08	Lintan,Gansu	34.9713	103.756	2272	♂	IOZ	allopatric zone	12675492	97.9	94.4	12.1	95.3	71.3	SRR20962064
1102	P. kansuensis	P. kansuensis	P. kansuensis	2011-04-30	Lianhuashan,Gansu	34.9252	103.73	2860	♂	IOZ	allopatric zone	10186277	96.7	91.9	11.3	95.2	90.1	SRR20962083
1103	P. kansuensis	P. kansuensis	P. kansuensis	2011-04-30	Lianhuashan,Gansu	34.9252	103.73	2860	♂	IOZ	allopatric zone	9152920	97.6	93.9	10.4	95.1	91.5	SRR20962082
8128	P. kansuensis	P. kansuensis	P. kansuensis	2010-06-12	Taizishan,Gansu	35.2196	103.439	2595	♂	IOZ	allopatric zone	10210316	97.6	93.9	11.5	95.2	89.7	SRR20962057
11919	P. kansuensis	P. kansuensis	P. kansuensis	2009-09-23	Sunan,Gansu	37.839	102.013	2309	♂	IOZ	allopatric zone	11350162	96.5	91.5	13.2	96.1	94.2	SRR20962056
12027	P. kansuensis	P. kansuensis	P. kansuensis	2009-10-09	Yongdeng,Gansu	36.6857	102.737	2057	♂	IOZ	allopatric zone	10480704	97.7	94	11.8	96	94.3	SRR20962055
1117	P. forresti	P. forresti	P. forresti	2011-05-04	Hezuo,Gansu	34.9278	102.895	3130	♂	IOZ	contact zone	11737856	97.9	94.5	12.5	95.4	83.5	SRR20962053
1132	P. forresti	P. forresti	P. forresti	2011-05-07	Hezuo,Gansu	34.9278	102.895	3130	♂	IOZ	contact zone	12391806	97.6	93.7	13.5	95.4	86.7	SRR20962051
1154	P. forresti	P. forresti	P. forresti	2011-05-16	Qiagai,Gansu	34.8482	103.408	2960	♂	IOZ	contact zone	9798162	97.7	93.9	12.1	95.3	90.3	SRR20962049
1156	P. forresti	P. forresti	P. forresti	2011-05-17	Qiagai,Gansu	34.8482	103.408	2960	♂	IOZ	contact zone	8126933	97.4	93.3	8.5	95	80.3	SRR20962081
1157	P. forresti	P. forresti	P. forresti	2011-05-17	Qiagai,Gansu	34.8482	103.408	2960	♂	IOZ	contact zone	12641650	97.3	93.2	14.6	95.5	88.2	SRR20962080
1159	P. forresti	P. forresti	P. forresti	2011-05-17	Qiagai,Gansu	34.8482	103.408	2960	♂	IOZ	contact zone	9190854	97.9	94.4	9.6	95.1	82.2	SRR20962078
8122	P. forresti	P. forresti	P. forresti	2010-06-10	Qiagai,Gansu	34.8482	103.408	2960	♂	IOZ	contact zone	10078480	97.6	93.7	11.1	95.2	90.3	SRR20962061
8124	P. forresti	P. forresti	P. forresti	2010-06-10	Qiagai,Gansu	34.8546	103.373	3130	♂	IOZ	contact zone	8743482	97.3	93.1	9.9	95.2	89	SRR20962059
8125	P. forresti	P. forresti*	P. forresti	2010-06-10	Qiagai,Gansu	34.8546	103.373	3130	♂	IOZ	contact zone	11214318	97.7	94	12.5	95.3	89.1	SRR20962058
1108	P.forresti	P.forresti	P.forresti	2011-05-02	Malu,Gansu	34.5394	103.149	2870	♂	IOZ	allopatric zone	14449220	97.5	93.3	11.4	95.3	59.6	SRR20962071
1109	P.forresti	P.forresti	P.forresti	2011-05-02	Malu,Gansu	34.5394	103.149	2870	♂	IOZ	allopatric zone	9146803	97.9	94.5	9.9	95.2	84.5	SRR20962060
1164	P. forresti	P. forresti	P. forresti	2011-05-24	Wawushan,Sichuan	29.3917	102.567	2705	♂	IOZ	allopatric zone	8561859	97.9	94.4	9.8	95.1	89.1	SRR20962076
1194	P. forresti	P. forresti	P. forresti	2011-06-12	Foping,Shaanxi	33.6963	107.846	2543	♂	IOZ	allopatric zone	9046421	97.9	94.5	10.5	95.2	92.9	SRR20962075
1201	P. forresti	P. forresti	P. forresti	2012-04-29	Jiudingshan,Sichuan	31.5311	103.736	2557	♂	IOZ	allopatric zone	8810699	97.9	94.4	8.1	95	68	SRR20962074
1203	P. forresti	P. forresti	P. forresti	2012-04-30	Heishui,Sichuan	32.133	102.748	3091	♂	IOZ	allopatric zone	10751531	97.9	94.4	12.6	95.4	94.5	SRR20962073
1212	P. forresti	P. forresti	P. forresti	2012-05-02	Daofu,Sichuan	31.0252	101.023	3716	♂	IOZ	allopatric zone	9434830	97.2	93	11.1	95.3	94.5	SRR20962072
1284	P. forresti	P. forresti	P. forresti	2012-05-27	Hebei Forest Farm,Qinghai	34.7366	100.804	3395	♀	IOZ	allopatric zone	9006739	97.3	93.1	10.3	95.9	93.9	SRR20962070
1318	P. forresti	P. forresti	P. forresti	2013-06-09	Banma,Qinghai	32.7764	100.789	3413	♂	IOZ	allopatric zone	8151742	97.9	94.5	10	95.2	95	SRR20962067
1321	P. forresti	P. forresti	P. forresti	2013-06-10	Dege,Sichuan	31.7946	99.4827	3639	♂	IOZ	allopatric zone	9328411	97.9	94.4	11.1	95.3	94.9	SRR20962066

## Sheet: 2
supplementary table 2. Description of bioacoustic parameters
no	parameter	description
1	Fmax	maximum frequencies of the whole song type
2	Fmin	minimum frequencies of the whole song type
3	Fmax1	maximum frequencies of the first note
4	Fmin1	minimum frequencies of the first note
5	Fmax2	maximum frequencies of the last note
6	Fmin2	minimum frequencies of the last note
7	Δf	frequency range of the entire song
8	Δfmax	broadest frequency range of single note type
9	Δfmin	narrowest frequency range of single note type
10	t	duration of song
11	tlast	duration of the last trill
12	tmax	duration of the longest note type
13	tmin	duration of the shortest note type
14	n	total number of elements per song
15	nlast	total number of elements in the last trill

## Sheet: 3
supplementary table 3. Sequences included in cytb dataset
Sample ID	Species ID (song in the field)	Date	Locality	Elevation	Latitude	Longitude	Accession no	Source
IOZ1101	Phylloscopus kansuensis	2011-04-30	Lianhuashan,Gansu	2860	34.92519	103.73027	OP184704	This study
IOZ1102	Phylloscopus kansuensis	2011-04-30	Lianhuashan,Gansu	2860	34.92519	103.73027	OP184705	This study
IOZ1103	Phylloscopus kansuensis	2011-04-30	Lianhuashan,Gansu	2860	34.92519	103.73027	OP184706	This study
IOZ1104	Phylloscopus kansuensis	2011-04-30	Lianhuashan,Gansu	2860	34.92519	103.73027	OP184707	This study
IOZ1105	Phylloscopus kansuensis	2011-04-30	Lianhuashan,Gansu	2860	34.92519	103.73027	OP184708	This study
IOZ1108	Phylloscopus forresti	2011-05-02	Malu,Gansu	2870	34.5394	103.14888	OP184709	This study
IOZ1109	Phylloscopus forresti	2011-05-02	Malu,Gansu	2870	34.5394	103.14888	OP184710	This study
IOZ1110	Phylloscopus forresti	2011-05-02	Malu,Gansu	2870	34.5394	103.14888	OP184711	This study
IOZ1111	Phylloscopus forresti	2011-05-02	Malu,Gansu	2870	34.5394	103.14888	OP184712	This study
IOZ1112	Phylloscopus forresti	2011-05-02	Malu,Gansu	2870	34.5394	103.14888	OP184713	This study
IOZ1113	Phylloscopus kansuensis	2011-05-04	Hezuo,Gansu	3130	34.92777	102.89524	OP184714	This study
IOZ1116	mixed-singer	2011-05-04	Hezuo,Gansu	3130	34.92777	102.89524	OP184715	This study
IOZ1117	Phylloscopus forresti	2011-05-04	Hezuo,Gansu	3130	34.92777	102.89524	OP184716	This study
IOZ1120	Phylloscopus kansuensis	2011-05-05	Hezuo,Gansu	3130	34.92777	102.89524	OP184717	This study
IOZ1121	Phylloscopus kansuensis	2011-05-05	Hezuo,Gansu	3130	34.92777	102.89524	OP184718	This study
IOZ1122	Phylloscopus kansuensis	2011-05-06	Hezuo,Gansu	3130	34.92777	102.89524	OP184719	This study
IOZ1130	Phylloscopus kansuensis	2011-05-07	Hezuo,Gansu	3130	34.92777	102.89524	OP184720	This study
IOZ1131	Phylloscopus forresti	2011-05-07	Hezuo,Gansu	3130	34.92777	102.89524	OP184721	This study
IOZ1132	Phylloscopus forresti	2011-05-07	Hezuo,Gansu	3130	34.92777	102.89524	OP184722	This study
IOZ1134	Phylloscopus forresti	2011-05-10	Hezuo,Gansu	3130	34.92777	102.89524	OP184723	This study
IOZ1135	Phylloscopus kansuensis	2011-05-10	Hezuo,Gansu	3130	34.92777	102.89524	OP184724	This study
IOZ1139	Phylloscopus kansuensis	2011-05-12	Hezuo,Gansu	3130	34.92777	102.89524	OP184725	This study
IOZ1140	Phylloscopus kansuensis	2011-05-12	Hezuo,Gansu	3130	34.92777	102.89524	OP184726	This study
IOZ1142	Phylloscopus kansuensis	2011-05-12	Hezuo,Gansu	3130	34.92777	102.89524	OP184730	This study
IOZ1145	Phylloscopus kansuensis	2011-05-13	Hezuo,Gansu	3130	34.92777	102.89524	OP184727	This study
IOZ1146	Phylloscopus kansuensis	2011-05-14	Hezuo,Gansu	3130	34.92777	102.89524	OP184728	This study
IOZ1147	Phylloscopus kansuensis	2011-05-14	Hezuo,Gansu	3130	34.92777	102.89524	OP184729	This study
IOZ1151	Phylloscopus kansuensis	2011-05-16	Qiagai,Gansu	2960	34.84824	103.40826	OP184731	This study
IOZ1152	Phylloscopus kansuensis	2011-05-16	Qiagai,Gansu	2960	34.84824	103.40826	OP184732	This study
IOZ1153	Phylloscopus kansuensis	2011-05-16	Qiagai,Gansu	2960	34.84824	103.40826	OP184733	This study
IOZ1154	Phylloscopus forresti	2011-05-16	Qiagai,Gansu	2960	34.84824	103.40826	OP184734	This study
IOZ1155	Phylloscopus kansuensis	2011-05-16	Qiagai,Gansu	2960	34.84824	103.40826	OP184735	This study
IOZ1156	Phylloscopus forresti	2011-05-17	Qiagai,Gansu	2960	34.84824	103.40826	OP184736	This study
IOZ1157	Phylloscopus forresti	2011-05-17	Qiagai,Gansu	2960	34.84824	103.40826	OP184737	This study
IOZ1158	Phylloscopus kansuensis	2011-05-17	Qiagai,Gansu	2960	34.84824	103.40826	OP184738	This study
IOZ1159	Phylloscopus forresti	2011-05-17	Qiagai,Gansu	2960	34.84824	103.40826	OP184739	This study
IOZ1160	Phylloscopus kansuensis	2011-05-17	Yeliguan,Gansu	3040	34.91716	103.55535	OP184740	This study
IOZ1161	Phylloscopus kansuensis	2011-05-18	Lianhuashan,Gansu	2860	34.92519	103.73027	OP184741	This study
IOZ1194	Phylloscopus forresti	2011-06-12	Foping,Shaanxi	2543	33.69628	107.84646	OP184742	This study
IOZ1195	Phylloscopus forresti	2011-06-12	Foping,Shaanxi	2612	33.69628	107.84646	OP184743	This study
IOZ1201	Phylloscopus forresti	2012-04-29	Jiudingshan,Sichuan	2557	31.53109	103.7358	OP184744	This study
IOZ1202	Phylloscopus forresti	2012-04-29	Jiudingshan,Sichuan	2557	31.53109	103.7358	OP184745	This study
IOZ1203	Phylloscopus forresti	2012-04-30	Heishui,Sichuan	3091	32.13305	102.74814	OP184746	This study
IOZ1205	Phylloscopus forresti	2012-05-01	Luhuo,Sichuan	4011	31.77315	100.75292	OP184747	This study
IOZ1207	Phylloscopus forresti	2012-05-02	Daofu,Sichuan	3862	31.0124917	101.0101417	OP184748	This study
IOZ12106	Phylloscopus kansuensis	2012-06-01	Qilian,Qinghai	3390	38.0749861	100.204972	OP184757	This study
IOZ1212	Phylloscopus forresti	2012-05-02	Daofu,Sichuan	3716	31.0124917	101.0101417	OP184749	This study
IOZ1213	Phylloscopus forresti	2012-05-03	Bamei,Sichuan	3707	30.476275	101.657275	OP184750	This study
IOZ1275	Phylloscopus forresti	2012-05-23	Nangqian,Qinghai	3854	31.84767	96.536239	OP184751	This study
IOZ1281	Phylloscopus forresti	2012-05-26	Hebei Forest Farm,Qinghai	3662	34.72716	100.71892	OP184752	This study
IOZ1282	Phylloscopus forresti	2012-05-26	Hebei Forest Farm,Qinghai	3662	34.72716	100.71892	OP184753	This study
IOZ1283	Phylloscopus forresti	2012-05-27	Hebei Forest Farm,Qinghai	3395	34.72716	100.71892	OP184754	This study
IOZ1284	Phylloscopus forresti	2012-05-27	Hebei Forest Farm,Qinghai	3395	34.72716	100.71892	OP184755	This study
IOZ1292	Phylloscopus kansuensis	2012-05-28	Kanbula,Qinghai	2950	36.08024	101.71488	OP184756	This study
MAR 8116	Phylloscopus kansuensis	2010-06-08	Lianhuashan,Gansu	2850	34.91667	103.41667	OP184688	This study
MAR 8118	mixed-singer	2010-06-08	Qiagai,Gansu	3100	34.141373	103.683333	OP184689	This study
MAR 8119	Phylloscopus kansuensis	2010-06-08	Qiagai,Gansu	3100	34.141373	103.683333	OP184690	This study
MAR 8122	Phylloscopus forresti	2010-06-10	Qiagai,Gansu	3100	34.141373	103.683333	OP184691	This study
MAR 8123	Phylloscopus kansuensis	2010-06-10	Qiagai,Gansu	3100	34.141373	103.683333	OP184692	This study
MAR 8124	Phylloscopus forresti	2010-06-10	Qiagai,Gansu	3100	34.141373	103.683333	OP184693	This study
MAR 8125	Phylloscopus forresti	2010-06-10	Qiagai,Gansu	3100	34.141373	103.683333	OP184694	This study
MAR 8128	Phylloscopus kansuensis	2010-06-12	Taizishan,Gansu	2510	35.216667	103.416667	OP184695	This study
MAR 8173	Phylloscopus forresti	2010-06-25	Niangla,Qinghai	3750	32.033333	96.8166667	OP184696	This study
MAR1884	Phylloscopus kansuensis	1999-04-15	Lianhuashan,Gansu	2800	34.91667	103.41667	OP184682	This study
MAR3257	Phylloscopus forresti	2002-05-11	Wawushan,Sichuan	2650	29.5833333	102.95	OP184683	This study
MAR353	Phylloscopus kansuensis	1996-05-24	Beishan,Qinghai	2350	36.9333	102.4833	OP184674	This study
MAR357	Phylloscopus kansuensis	1996-05-25	Beishan,Qinghai	2350	36.9333	102.4833	OP184675	This study
MAR393	Phylloscopus kansuensis	1996-06-01	Beishan,Qinghai	2350	36.9333	102.4833	OP184676	This study
MAR395	Phylloscopus kansuensis	1996-06-01	Beishan,Qinghai	2350	36.9333	102.4833	OP184677	This study
MAR6407	Phylloscopus forresti	2007-07-20	Malu,Gansu	2700	34.6	103.1833	OP184684	This study
MAR6462	Phylloscopus kansuensis	2007-07-28	Lianhuashan,Gansu	2850	34.91667	103.41667	OP184685	This study
MAR6481	Phylloscopus kansuensis	2007-08-01	Lianhuashan,Gansu	2850	34.91667	103.41667	OP184686	This study
MAR6482	Phylloscopus kansuensis	2007-08-01	Lianhuashan,Gansu	2850	34.91667	103.41667	OP184687	This study
MAR771	Phylloscopus forresti	1997-06-24	Taibaishan,Shaanxi	2500	34.0000	107.6833	OP184678	This study
MAR8503	Phylloscopus forresti	2011-05-23	Wawushan,Sichuan	2700	29.85	103.13778	OP184697	This study
MAR8512	Phylloscopus forresti	2011-05-28	Lugu Lake,Yunnan	3300	27.61667	100.81667	OP184699	This study
MAR8521	Phylloscopus forresti	2011-06-02	Dali,Yunnan	2900	25.68333	100.1000	OP184700	This study
MAR8524	Phylloscopus forresti	2011-06-02	Dali,Yunnan	2900	25.68333	100.1000	OP184701	This study
MAR8529	Phylloscopus forresti	2011-06-05	Baihualing,Yunnan	2900	25.2833	98.7333	OP184702	This study
MAR8530	Phylloscopus forresti	2011-06-05	Baihualing,Yunnan	2950	25.2833	98.7333	OP184703	This study
MAR941	Phylloscopus forresti	1998-06-12	Omeishan,Sichuan	3000	29.5500	103.5667	OP184679	This study
MAR945	Phylloscopus forresti	1998-06-12	Omeishan,Sichuan	3000	29.5500	103.5667	OP184680	This study
MAR946	Phylloscopus forresti	1998-06-12	Omeishan,Sichuan	3000	29.5500	103.5667	OP184681	This study
-	Phylloscopus proregulus		-				Y10733	Genbank
-	Phylloscopus proregulus		China, Hebei				AY635058	Genbank
-	Phylloscopus proregulus		-				DQ792796	Genbank
-	Phylloscopus proregulus		-				DQ792798	Genbank
-	Phylloscopus proregulus		-				DQ792797	Genbank
-	Phylloscopus proregulus		China, Hubei, Wuxue				HQ608830	Genbank
IOZ67723	Phylloscopus kansuensis		China, Qinghai				MH079301	Genbank
IOZ67724	Phylloscopus kansuensis		China, Gansu				MH079302	Genbank
IOZ15379	Phylloscopus kansuensis		China, Gansu				MH079300	Genbank
IOZ20169	Phylloscopus forresti		China, Sichuan				MH079275	Genbank
IOZ17478	Phylloscopus forresti		China, Sichuan				MH079274	Genbank
IOZ67711	Phylloscopus forresti		China, Xizang				MH079273	Genbank
MAR4158	Phylloscopus chloronotus		Nepal, Rasuwa District				MH079256	Genbank
MAR4220	Phylloscopus chloronotus		Nepal, Rasuwa District				MH079255	Genbank
JM91	Phylloscopus chloronotus		Nepal, Bhojpur District				KJ456391	Genbank
	Phylloscopus chloronotus						L77134	Genbank

## Sheet: 4
supplementary table 4. The downloaded cytb sequences included in bayesian tree
Species	ID	Accession	Length
Phylloscopus chloronotus	90174SIM	AY583263.1	442
Phylloscopus chloronotus	90141SIM	AY583262.1	442
Phylloscopus chloronotus	90037SIM	AY583261.1	442
Phylloscopus chloronotus	03337SIM	AY583260.1	442
Phylloscopus chloronotus	03336SIM	AY583259.1	442
Phylloscopus proregulus	03350PRO	AY583244.1	442
Phylloscopus proregulus	01399PRO	AY583243.1	442
Phylloscopus proregulus	01397PRO	AY583242.1	442
Phylloscopus proregulus	01395PRO	AY583241.1	442
Phylloscopus proregulus	01366PRO	AY583240.1	442
Phylloscopus yunnanensis	00805YUN	AY583268.1	442
Phylloscopus yunnanensis	00783YUN	AY583267.1	442
Phylloscopus yunnanensis	00745YUN	AY583266.1	442
Phylloscopus yunnanensis	00738YUN	AY583265.1	442
Phylloscopus yunnanensis	00733YUN	AY583264.1	442

## Sheet: 5
supplementary table 5. The outgroup individuals in population genetic studies downloaded from Genbank
Species	Samples ID	Sex	Date	Locality	Latitude	Longtitude	Altitude	Reads output (Gb)	Depth of coverage	Accesion
P. affinis	1406	♂	2014-05-27	Sejila mountain, Tibet	29.6186	94.6295	4273	18.2	10.8	SRX3936544
P. affinis	1407	♂	2014-05-27	Sejila mountain, Tibet	29.6186	94.6295	4273	19.9	11.4	SRX3936545
P. affinis	1415	♂	2014-05-29	Songduo, Tibet	29.8884	92.4999	4173	18.6	11.7	SRX3936546
P. affinis	1417	♂	2014-06-01	Nielamu, Tibet	28.1403	85.9798	3605	20.6	11.4	SRX3936537
P. affinis	1424	♂	2014-06-04	Rikaze, Tibet	30.1981	83.0738	4637	21.8	13.1	SRX3936538

## Sheet: 6
supplementary table 6. Body measurement of 18 specimens in morphological dataset
Species ID (song in the field)	Samples ID	Locality	Body weight	Body length	Wing length	Tail length	Tarsus length	Bill length
P. forresti	FOR-ML-1108	Malu,Gansu	4.51	91	55	42	18.1	8
P. forresti	FOR-ML-1109	Malu,Gansu	4.56	93	55	42	18.3	8
P. forresti	FOR-HZ-1117	Hezuo,Gansu	4.12	94.5	57	43	18	8
P. forresti	FOR-HZ-1132	Hezuo,Gansu	4.12	90.3	56	41.5	18.5	8
P. forresti	FOR-QG-1156	Qiagai,Gansu	4.18	95	52	41	18.3	7.9
P. forresti	FOR-WWS-1163	Wawushan,Sichuan	5.38	97	56	44.3	17.5	7.4
P. forresti	FOR-FP-1194	Foping,Shaanxi	4.7	97	55	43.5	17.48	8
P. forresti	FOR-BM-1318	Banma,Qinghai	4.2	89.47	51.1	38.3	17.2	6.4
P. forresti	FOR-BM-1319	Banma,Qinghai	4.5	99.86	51.5	40	17.69	7.59
P. forresti	FOR-DG-1321	Dege,Sichuan	4.3	93.29	51.6	39.2	15.4	7.35
mixed-singer	MIX-HZ-1116	Hezuo,Gansu	4.41	92	53	44	18.5	7.5
P. kansuensis	KAN-HZ-1120	Hezuo,Gansu	4.5	92	54	43	17.5	8.5
P. kansuensis	KAN-HZ-1121	Hezuo,Gansu	4.89	94.7	54.5	45	18.5	8.5
P. kansuensis	KAN-HZ-1130	Hezuo,Gansu	4.65	92.1	56.5	46	18.5	8.3
P. kansuensis	KAN-XLS-1307	Xinglongshan,Gansu	4.6	89.7	51.8	35.9	17.8	6.75
P. kansuensis	KAN-HZ-1308	Hezuo,Gansu	4.5	90.5	50.6	37	17.48	8.4
P. kansuensis	KAN-TR-1550	Tongren,Qinghai	4.8	99.7	52.3	41.5	18.1	7.2
P. kansuensis	KAN-LT-1555	Lintan,Gansu	4.8	89.49	51.24	41.85	19.47	7.87
Average (P. forresti)			4.46	94.04	54.02	41.48	17.65	7.66
Average (P. kansuensis)			4.64	92.52	52.99	41.78	18.23	7.88

## Sheet: 7
supplementary table 7. Feather reflection measurements of 18 specimens in morphological dataset
Samples ID	back_u	back_s	back_m	back_l	belly_u	belly_s	belly_m	belly_l	head_u	head_s	head_m	head_l	throat_u	throat_s	throat_m	throat_l	tail_u	tail_s	tail_m	tail_l	feather_u	feather_s	feather_m	feather_l
1116	0.0510012	0.0571695	0.0944685	0.103877	0.213856	0.259227	0.266236	0.259204	0.166904	0.184631	0.194853	0.200468	0.376194	0.399232	0.395667	0.387426	0.125399	0.13011	0.135698	0.155753	0.118257	0.104782	0.240094	0.250495
1120	0.0632787	0.0636596	0.0832453	0.0872153	0.249228	0.279485	0.280302	0.272812	0.028811	0.0354367	0.0457972	0.0484311	0.278488	0.252944	0.209712	0.199433	0.0392573	0.0456892	0.0729047	0.0873704	0.0139406	0.0183781	0.0279947	0.0421893
1121	0.0941232	0.114951	0.181042	0.204056	0.253761	0.271088	0.269835	0.263444	0.0493738	0.0685251	0.11372	0.125721	0.163785	0.185171	0.167679	0.161703	0.0239457	0.0282315	0.0373269	0.0463503	0.0407004	0.0383866	0.0766001	0.0868379
1130	0.0330485	0.0380296	0.0562115	0.0626191	0.135926	0.161614	0.158669	0.158828	0.0368124	0.032824	0.0384646	0.0407863	0.371603	0.347776	0.307716	0.292995	0.0370184	0.0491626	0.0860227	0.101616	0.0208108	0.0243827	0.0321602	0.0412186
1307	0.0876551	0.117077	0.196025	0.228149	0.172241	0.226271	0.25159	0.254967	0.199008	0.170652	0.139244	0.136265	0.290392	0.315884	0.295055	0.294221	0.0803947	0.0850406	0.0983705	0.115947	0.0311852	0.0352827	0.0758074	0.0884424
1308	0.0758922	0.0746686	0.0830155	0.0849537	0.397188	0.50723	0.503729	0.499453	0.088748	0.0935283	0.114627	0.118948	0.11056	0.105611	0.0884203	0.0847678	0.248592	0.377633	0.439737	0.444119	0.0189136	0.0219846	0.053015	0.0623204
1550	0.0776254	0.100242	0.124607	0.134176	0.293501	0.340138	0.302266	0.29546	0.0591103	0.0632893	0.0700927	0.072352	0.302987	0.310647	0.265085	0.254123	0.0345598	0.047139	0.0597347	0.0720268	0.0483707	0.0570137	0.122981	0.142245
1555	0.0922922	0.100062	0.120994	0.12371	0.216038	0.249781	0.244343	0.242998	0.109885	0.130992	0.161634	0.163232	0.207301	0.227702	0.265023	0.271475	0.101678	0.107718	0.132368	0.151504	0.0582212	0.0605627	0.119405	0.135475
1108	0.052742	0.0508326	0.0586293	0.0620791	0.394044	0.469455	0.56017	0.553353	0.0197226	0.0198316	0.025909	0.0297808	0.167839	0.16496	0.175944	0.174181	0.0330554	0.0409989	0.0533535	0.0653634	0.00878481	0.0141683	0.0295934	0.0401868
1109	0.0723841	0.0835562	0.13291	0.144496	0.217235	0.237703	0.254599	0.250645	0.0420863	0.0509154	0.0666083	0.0762024	0.107851	0.0951868	0.0874523	0.0853865	0.133164	0.151606	0.224818	0.246347	0.0603136	0.085494	0.168654	0.188049
1117	0.0812389	0.0890594	0.12053	0.13893	0.599168	0.59275	0.633417	0.619098	0.0413149	0.051082	0.0730723	0.0784444	0.110052	0.092978	0.0784819	0.0767098	0.0311157	0.0366514	0.0585748	0.069537	0.0556207	0.0608243	0.112217	0.132481
1132	0.0709522	0.0865278	0.114672	0.126671	0.280148	0.345495	0.385163	0.383803	0.0369134	0.0481469	0.0583189	0.0643477	0.15336	0.142683	0.140353	0.136597	0.0218375	0.0283119	0.0357689	0.0447057	0.0310243	0.0346703	0.0663983	0.0762972
1156	0.0519785	0.0531199	0.0636813	0.0665816	0.0985716	0.12629	0.139507	0.143475	0.0856437	0.0831853	0.0847033	0.0891545	0.296508	0.291193	0.27779	0.2682	0.0363991	0.052863	0.0773824	0.0973099	0.105371	0.117195	0.119708	0.135236
1163	0.0308226	0.0276959	0.0238415	0.0243573	0.248968	0.281104	0.29894	0.296605	0.0120669	0.012542	0.0173966	0.0194569	0.412442	0.366115	0.376713	0.365921	0.0102674	0.0165394	0.027417	0.0445214	0.0180502	0.0200871	0.0348119	0.0464284
1194	0.0384094	0.0372714	0.0376907	0.0389139	0.13213	0.129124	0.146262	0.143418	0.0786906	0.0937159	0.136079	0.146114	0.193641	0.176661	0.222441	0.216408	0.063058	0.067464	0.139493	0.164884	0.0372932	0.0378698	0.0599524	0.0732639
1318	0.119186	0.137011	0.188761	0.200461	0.239995	0.246116	0.237758	0.23193	0.0811112	0.0796959	0.0968091	0.0973558	0.333289	0.328157	0.293639	0.281187	0.0268435	0.0367695	0.0618493	0.0781684	0.021409	0.0241868	0.0408653	0.0497506
1319	0.071528	0.0913435	0.135779	0.145799	0.159658	0.198545	0.222121	0.222006	0.0585219	0.0626386	0.0927068	0.100159	0.318164	0.308785	0.2756	0.265005	0.0975142	0.128242	0.180921	0.212759	0.0193071	0.0238826	0.0309371	0.0380836
1321	0.0619187	0.0910566	0.153682	0.174705	0.28105	0.3679	0.376578	0.375246	0.101807	0.132976	0.183055	0.190067	0.245381	0.23238	0.207498	0.208973	0.0414566	0.0651668	0.0828688	0.0996745	0.0200343	0.0265308	0.0477438	0.0578014

## Sheet: 8
supplementary table 8. Songs of P. forresti, P. kansuensis, and mixed singers in acoustic dataset
contact zone (0= no; 1=yes)	species	individual	song type	verse No.	t	tmax	tmin	tlast-part	Fmax	Fmin	ΔF	Δfmax	Δfmin	Fmax1	Fmin1	Fmaxlast	Fminlast	N	Nlast-part
0	P. forresti	For-DL-1101	verse song	1	1.973	0.063	0.017	1.142	8540	4130	4410	4300	1010	8410	7190	8410	4410	37	12
0	P. forresti	For-DL-1101	verse song	2	2.98	0.063	0.02	2.092	8540	4040	4500	4500	1050	8370	6650	8540	4040	46	21
0	P. forresti	For-DL-1101	verse song	3	2.975	0.069	0.02	2.242	8610	3610	5000	5000	1290	8610	6500	8610	4710	44	22
0	P. forresti	For-DL-1101	verse song	4	2.783	0.065	0.018	2.063	8780	3980	4800	4800	1650	8780	6480	8630	4120	41	20
0	P. forresti	For-DL-1101	verse song	5	3.136	0.069	0.017	2.362	8500	3850	4650	4540	1870	8410	6370	8330	4060	47	24
0	P. forresti	For-DL-1101	verse song	6	2.793	0.069	0.017	1.949	8650	3680	4970	4970	1440	8160	5940	8650	4170	44	20
0	P. forresti	For-DL-1102	verse song	1	3.919	0.068	0.021	3.024	9360	4000	5360	5060	2260	9130	6630	8800	4190	59	30
0	P. forresti	For-DL-1102	verse song	2	4.313	0.066	0.013	3.527	8800	3500	5300	5300	1570	8370	6800	8690	4040	59	34
0	P. forresti	For-DL-1102	verse song	3	3.204	0.071	0.014	2.33	9620	3720	5900	5620	2130	9210	7080	9210	3760	50	23
0	P. forresti	For-DL-1102	verse song	4	2.002	0.06	0.014	1.16	8630	3780	4850	4710	2240	8480	6240	8480	3870	37	12
0	P. forresti	For-DL-1102	verse song	5	3.089	0.065	0.015	2.39	8780	3870	4910	4690	810	8670	6330	8460	3870	46	24
0	P. forresti	For-LGH-1102	verse song	1	2.385	0.062	0.018	1.697	8780	3660	5120	4870	1460	8130	6410	8160	3910	36	16
0	P. forresti	For-LGH-1102	verse song	2	3.25	0.065	0.02	2.321	9880	3440	6440	5800	2470	9080	5440	8200	3440	49	21
0	P. forresti	For-LGH-1102	verse song	3	2.532	0.068	0.018	1.635	9430	3290	6140	5490	2130	8870	5440	8410	3500	44	15
0	P. forresti	For-LGH-1102	verse song	4	3.908	0.069	0.02	2.914	9560	3480	6080	5860	2190	9150	5850	8410	3400	56	26
0	P. forresti	For-LGH-1102	verse song	5	3.481	0.072	0.021	2.427	10180	3480	6700	5900	2880	8820	5290	8310	3480	57	22
0	P. forresti	For-LZP-1101	verse song	1	1.779	0.065	0.021	0.48	9990	4450	5540	4950	2560	8690	5290	9040	5360	46	5
0	P. forresti	For-LZP-1101	verse song	2	1.548	0.065	0.018	0.169	10220	4090	6130	5470	2040	9470	5420	9280	4150	42	2
0	P. forresti	For-LZP-1101	verse song	3	2.377	0.071	0.015	1.314	10370	4040	6330	6330	2020	10290	5310	9080	4320	45	13
0	P. forresti	For-LZP-1101	verse song	4	1.892	0.069	0.017	0.59	10010	3830	6180	6180	2040	9810	4840	9280	4130	47	6
0	P. forresti	For-LZP-1101	verse song	5	1.766	0.066	0.018	0.487	9510	4260	5250	5250	1740	9130	5510	9130	4470	43	5
0	P. forresti	For-LZP-1101	verse song	6	1.848	0.071	0.018	0.593	10010	4170	5840	5460	2060	9710	4950	9380	4240	44	6
0	P. forresti	For-LZP-1101	verse song	7	1.65	0.063	0.024	0.282	9810	3830	5980	5980	2150	9810	4520	9100	4260	43	3
0	P. forresti	For-LZP-1101	verse song	8	1.986	0.069	0.021	0.802	9960	3830	6130	6130	2080	9250	5160	9430	4340	42	8
0	P. forresti	For-LZP-1101	verse song	9	1.452	0.065	0.017	0.281	9920	3810	6110	6110	2150	9920	4840	9210	4710	39	3
0	P. forresti	For-LZP-1101	verse song	10	3.752	0.068	0.015	2.442	10120	4340	5770	5770	2130	10120	4800	9320	4430	62	23
0	P. forresti	For-WWS-1002	verse song	1	2.295	0.074	0.02	1.67	8520	3420	5100	4710	1720	8520	5030	7830	3740	33	16
0	P. forresti	For-WWS-1002	verse song	2	1.758	0.074	0.024	1.156	8480	3700	4780	4240	1170	8480	5700	7750	3780	27	11
0	P. forresti	For-WWS-1002	verse song	3	1.722	0.075	0.024	1.175	8540	3680	4860	4280	1460	8330	5230	7680	3700	25	11
0	P. forresti	For-WWS-1002	verse song	4	2.275	0.071	0.018	1.661	8460	3480	4980	4500	1960	8460	5310	7960	3630	29	15
0	P. forresti	For-BM-1201	verse song	1	3.146	0.069	0.018	2.128	9380	3350	6020	6020	3510	7450	3940	8950	3460	55	21
0	P. forresti	For-BM-1202	verse song	1	2.247	0.063	0.018	0.809	9250	4060	5190	5190	1980	7190	5210	8910	4060	47	8
0	P. forresti	For-BM-1202	verse song	2	1.773	0.069	0.014	0.397	9080	4280	4800	4800	2190	8780	4280	9080	4280	43	4
0	P. forresti	For-BM-1202	verse song	3	3.738	0.068	0.14	2.294	9580	3870	5710	5290	1910	7850	5360	8950	3870	60	22
0	P. forresti	For-BM-1202	verse song	4	1.805	0.066	0.017	0.291	9340	4150	5190	5190	2000	8050	4620	9340	4150	42	3
0	P. forresti	For-BM-1202	verse song	5	3.493	0.071	0.014	2.099	9280	3870	5410	5410	2190	8720	3870	9280	3870	60	20
0	P. forresti	For-BM-1202	verse song	6	2.474	0.065	0.011	1.043	9210	4060	5150	5150	2210	8670	4060	9210	4060	50	10
0	P. forresti	For-BM-1202	verse song	7	2.002	0.065	0.017	0.595	9190	3200	5990	5360	1980	8050	3570	9190	3830	45	6
0	P. forresti	For-BM-1202	verse song	8	3.006	0.065	0.015	1.6	9190	3700	5490	5380	2300	7340	4040	8820	4170	53	15
0	P. forresti	For-BM-1202	verse song	9	4.127	0.06	0.013	2.821	9280	3590	5680	5680	2130	7270	3590	8930	4220	62	26
0	P. forresti	For-BM-1203	verse song	1	3.451	0.068	0.011	2.144	9150	3420	5730	5730	2280	8090	4650	8850	3570	55	20
0	P. forresti	For-BM-1203	verse song	2	4.495	0.063	0.013	3.131	9250	3630	5620	5620	2470	8330	4800	9250	3630	65	28
0	P. forresti	For-BM-1203	verse song	3	4.641	0.068	0.017	3.163	9320	3330	5980	5280	2130	8350	3330	8890	3610	66	28
0	P. forresti	For-BM-1203	verse song	4	2.169	0.066	0.017	0.857	9170	3890	5280	5280	2190	8520	3890	9170	3890	44	8
0	P. forresti	For-BM-1203	verse song	5	4.825	0.072	0.015	3.342	9360	3180	6180	5570	2450	7170	3180	9130	3660	68	29
0	P. forresti	For-BM-1203	verse song	6	3.607	0.065	0.017	2.34	9510	3460	6050	5620	2220	7120	4900	9080	3460	54	21
0	P. forresti	For-BM-1203	verse song	7	3.912	0.065	0.017	2.738	9450	3420	6030	5680	2280	8570	5010	8800	3420	54	24
0	P. forresti	For-BM-1203	verse song	8	2.184	0.065	0.011	0.748	9340	3680	5660	5660	2000	7920	3680	9340	3680	44	7
0	P. forresti	For-BM-1204	verse song	1	4.465	0.066	0.014	3.121	9340	3400	5940	5620	2170	7640	3590	8760	3960	64	28
0	P. forresti	For-BM-1204	verse song	2	3.394	0.06	0.014	2.095	9660	3610	6050	5570	2260	8350	3610	8930	3610	55	19
0	P. forresti	For-BM-1204	verse song	3	2.378	0.066	0.015	1.085	9410	3500	5910	5750	2390	7980	3760	9130	3500	46	10
0	P. forresti	For-BM-1204	verse song	4	2.294	0.06	0.014	0.937	9100	3610	5490	5410	2110	7080	4970	8930	3630	46	9
0	P. forresti	For-DF-1202	verse song	1	2.694	0.098	0.017	1.726	8760	3980	4780	4780	1090	7680	5550	8610	4340	46	17
0	P. forresti	For-DG-1321	verse song	1	4.263	0.089	0.015	2.946	8850	3700	5150	5150	1160	8160	5700	8540	3700	67	28
0	P. forresti	For-DG-1321	verse song	2	5.865	0.078	0.014	4.623	8890	4190	4700	4700	1630	7680	6050	8890	4190	68	32
0	P. forresti	For-DG-1322	verse song	1	2.95	0.084	0.021	1.301	9060	3940	5120	5120	1630	7640	4780	9060	3940	67	14
0	P. forresti	For-DG-1322	verse song	2	3.136	0.066	0.018	1.568	9020	3660	5360	5360	2040	7700	4800	8820	3830	69	17
0	P. forresti	For-DG-1322	verse song	3	2.202	0.062	0.014	0.624	8780	3830	4950	4950	1330	7360	5490	8780	3830	59	7
0	P. forresti	For-DG-1322	verse song	4	1.725	0.053	0.017	0.251	8890	3980	4910	4910	2170	7680	4730	8890	3980	51	3
0	P. forresti	For-DG-1322	verse song	5	3.205	0.087	0.017	1.483	9000	3590	5410	5410	2450	7700	5250	8740	3590	73	16
0	P. forresti	For-DG-1322	verse song	6	2.631	0.058	0.018	0.912	8950	4110	4840	4840	2150	8090	5340	8690	4280	66	10
0	P. forresti	For-DG-1322	verse song	7	2.661	0.062	0.024	1.208	9000	3720	5280	5280	2400	8870	4560	9000	3720	60	13
0	P. forresti	For-DG-1322	verse song	8	2.876	0.058	0.02	1.397	8870	3940	4930	4930	1760	8290	5640	8870	3940	63	15
0	P. forresti	For-DG-1322	verse song	9	2.432	0.076	0.021	0.828	8950	3530	5420	5420	2130	7850	4170	8950	4000	62	9
0	P. forresti	For-DG-1322	verse song	10	3.111	0.084	0.023	1.5	8800	3350	5450	5450	1630	7340	4340	8800	3870	70	16
0	P. forresti	For-LH-1201	verse song	1	2.397	0.059	0.013	1.326	9450	4650	4800	4800	930	6200	5270	8870	4990	49	13
0	P. forresti	For-LH-1201	verse song	2	2.011	0.06	0.023	1.217	9170	3400	5770	5770	2470	8130	5440	8820	3400	37	12
0	P. forresti	For-LH-1201	verse song	3	2.999	0.076	0.029	1.857	9210	2900	6310	6310	2730	7770	4970	8850	2900	54	18
0	P. forresti	For-HS-1201	verse song	1	2.348	0.078	0.017	1.129	9130	3500	5620	5620	1730	9130	3760	9130	3500	45	10
0	P. forresti	For-HS-1201	verse song	2	1.905	0.055	0.018	0.661	9150	3550	5600	5600	1140	9150	3550	9150	3550	40	6
0	P. forresti	For-HS-1202	verse song	1	1.922	0.076	0.015	0.547	9320	3550	5770	5160	990	8480	3830	8720	3550	45	5
0	P. forresti	For-HS-1202	verse song	2	3.05	0.058	0.015	1.635	9990	3610	6380	5840	1310	7920	5010	9450	3610	61	15
0	P. forresti	For-HS-1202	verse song	3	2.658	0.069	0.014	1.075	9490	3720	5770	5770	810	8500	5080	9230	3830	61	10
0	P. forresti	For-HS-1202	verse song	4	3.291	0.071	0.013	1.789	9860	3760	6100	5790	2000	7880	4620	9230	3760	64	16
0	P. forresti	For-HS-1202	verse song	5	3.464	0.062	0.013	2.036	9840	3780	6060	5670	2290	8290	6000	8950	3780	63	18
0	P. forresti	For-HS-1202	verse song	6	3.442	0.074	0.014	2.02	9860	3870	5990	5280	1310	9150	6390	9150	3870	64	18
0	P. forresti	For-HS-1203	verse song	1	3.086	0.072	0.017	2230	9530	3810	5720	5550	2230	7830	3830	9170	3940	49	18
0	P. forresti	For-HS-1203	verse song	2	3.104	0.069	0.014	1.992	9300	3910	5390	5220	2490	8010	4410	9130	3910	48	18
0	P. forresti	For-HS-1203	verse song	3	3.242	0.079	0.018	1.97	9490	3890	5600	5600	2080	7880	4600	8970	3890	55	18
0	P. forresti	For-HS-1203	verse song	4	2.902	0.072	0.018	1.767	9250	3910	5340	5340	2060	8050	3910	9250	3910	51	16
0	P. forresti	For-HS-1203	verse song	5	3.022	0.072	0.011	2.107	9430	3780	5650	5650	2280	8350	5080	9100	3780	44	19
0	P. forresti	For-HS-1203	verse song	6	2.127	0.068	0.015	1.024	10090	3720	6370	5640	2540	7880	3570	9360	3910	43	10
0	P. forresti	For-HS-1203	verse song	7	3.065	0.069	0.017	1.872	9300	3870	5430	5430	2190	7830	4130	9060	4320	52	17
0	P. forresti	For-MX-1201	verse song	1	3.426	0.066	0.014	1.982	10140	2990	7150	6560	2080	9080	2990	9660	3810	63	18
0	P. forresti	For-MX-1201	verse song	2	3.281	0.069	0.015	1.838	10070	3010	7060	6180	2200	8670	3010	9680	3810	63	17
0	P. forresti	For-MX-1201	verse song	3	3.086	0.069	0.018	1.747	10160	2900	7250	7250	2340	9190	2900	9600	3940	58	16
0	P. forresti	For-MX-1201	verse song	4	2.803	0.068	0.014	1.396	10010	3960	6050	5810	2280	7940	5010	9790	3980	57	13
0	P. forresti	For-MX-1201	verse song	5	2.674	0.069	0.017	1.275	10030	3050	6980	5770	1870	8720	3050	9580	3980	55	12
0	P. forresti	For-MX-1202	verse song	1	2.097	0.071	0.017	0.774	10220	3550	6670	6670	2050	8890	3550	9040	3550	42	7
0	P. forresti	For-MX-1202	verse song	2	2.05	0.071	0.015	0.767	10030	3780	6250	6250	2330	8630	3780	9250	3780	42	7
0	P. forresti	For-MX-1202	verse song	3	2.06	0.078	0.015	0.815	10140	3570	6570	6570	2480	9150	4470	9150	3870	40	7
0	P. forresti	For-MX-1202	verse song	4	2.046	0.015	0.071	0.77	10180	3680	6500	6120	2170	9600	4390	9600	3910	40	7
0	P. forresti	For-MX-1202	verse song	5	2.223	0.069	0.017	0.986	10350	3610	6740	6290	2430	9060	4220	9100	3940	42	9
0	P. forresti	For-MX-1202	verse song	6	2.091	0.066	0.014	0.901	10050	3700	6350	5880	1340	8590	4150	9360	3960	41	8
0	P. forresti	For-MX-1202	verse song	7	2.202	0.074	0.018	0.888	10290	3740	6550	6140	1960	8850	4800	9210	3700	42	8
0	P. forresti	For-MX-1202	verse song	8	2.044	0.066	0.017	0.777	10180	3350	6830	6830	1900	7790	3610	9100	3610	40	7
0	P. forresti	For-MX-1202	verse song	9	1.689	0.074	0.018	0.442	10050	3350	6700	6100	1870	8610	6500	9600	3830	38	4
0	P. forresti	For-MX-1202	verse song	10	2.182	0.068	0.018	0.915	10010	3500	6510	6080	1470	8350	4240	9300	3500	42	8
0	P. forresti	For-NQ-1201	verse song	1	4.101	0.081	0.023	2.873	9360	4020	5340	5340	2540	8670	5030	9360	4020	67	29
0	P. forresti	For-NQ-1201	verse song	2	3.988	0.059	0.02	2.664	9020	4000	5020	5020	1830	8740	6110	9020	4000	68	27
0	P. forresti	For-NQ-1201	verse song	3	4.172	0.066	0.021	3.207	9300	3700	5600	5600	2340	8690	5120	9300	3700	64	32
0	P. forresti	For-JQFF-1001	verse song	1	2.912	0.081	0.015	1.641	8690	3850	4840	4840	1900	7790	3850	8690	3850	44	13
0	P. forresti	For-JQFF-1001	verse song	2	2.221	0.068	0.02	1.174	9320	3680	5640	5640	2670	6860	4190	8650	3960	45	11
0	P. forresti	For-JQFF-1001	verse song	3	1.895	0.066	0.021	0.796	9230	3810	5420	5420	1930	6350	3810	9230	3810	45	9
0	P. forresti	For-JQFF-1001	verse song	4	2.783	0.065	0.02	1.861	9280	3630	5650	5650	2050	7900	3850	8890	3630	48	18
0	P. forresti	For-JQFF-1001	verse song	5	1.307	0.055	0.018	0.055	8890	3850	5040	5040	1770	7530	3850	8090	3850	43	1
0	P. forresti	For-JQFF-1001	verse song	6	2.575	0.059	0.018	1.449	9100	3570	5530	5170	2140	6800	3570	8740	3830	52	14
0	P. forresti	For-JQFF-1001	verse song	7	2.268	0.065	0.026	1.127	9170	3780	5390	5390	1640	7040	3940	9080	3940	50	11
0	P. forresti	For-JQFF-1001	verse song	8	1.05	0.066	0.017	0.066	9130	3740	5390	5100	1550	7060	3870	8760	4170	34	1
0	P. forresti	For-JQFF-1001	verse song	9	2.558	0.066	0.017	1.367	9130	3610	5520	5100	2440	8800	3850	8520	3850	52	13
0	P. forresti	For-JQFF-1001	verse song	10	2.516	0.058	0.021	1.613	9710	4090	5620	5210	1780	6930	4670	9300	4090	41	16
0	P. forresti	For-JQFF-1002	verse song	1	3.805	0.069	0.021	2.346	9340	3760	5580	5410	2540	8910	3810	9020	3810	69	22
0	P. forresti	For-JQFF-1002	verse song	2	2.668	0.071	0.015	1.378	9580	3810	5770	5230	2450	8240	3810	9040	3810	56	13
0	P. forresti	For-JQFF-1002	verse song	3	4.787	0.071	0.018	3.321	9410	3660	5750	5320	2200	7320	3660	8820	3660	82	31
0	P. forresti	For-JQFF-1002	verse song	4	3.427	0.069	0.018	2.052	9280	3720	5560	5310	2180	7790	3720	8890	3720	67	19
0	P. forresti	For-JQFF-1002	verse song	5	3.94	0.065	0.018	2.75	9430	3760	5670	5340	2200	6650	3530	9000	3760	65	25
0	P. forresti	For-JQFF-1002	verse song	6	3.096	0.097	0.017	2.24	9300	3630	5670	5670	2240	6760	3630	9000	3630	65	15
0	P. forresti	For-JQFF-1002	verse song	7	3.324	0.066	0.02	2.06	9080	3700	5380	5100	1700	7960	3910	8800	3700	62	19
0	P. forresti	For-JQFF-1002	verse song	8	3.469	0.068	0.021	2.178	9080	3700	5380	5150	1940	7980	3700	5150	3700	63	20
0	P. forresti	For-JQFF-1002	verse song	9	2.822	0.065	0.015	1.61	9360	3830	5530	5170	1660	6760	4260	8930	3830	56	15
0	P. forresti	For-JQFF-1002	verse song	10	2.156	0.056	0.014	0.963	8800	3870	4930	4720	1470	7510	3870	8220	4320	49	9
0	P. forresti	For-HBFF-1001	verse song	1	2.245	0.05	0.018	1.162	9710	4320	5390	5390	2350	7640	4320	9640	4320	47	12
0	P. forresti	For-HBFF-1001	verse song	2	2.43	0.044	0.015	1.446	9150	4240	4910	4910	2880	7960	5080	9150	4240	48	15
0	P. forresti	For-HBFF-1001	verse song	3	3.236	0.065	0.018	1.542	8820	4150	4670	4670	2220	8820	4540	8820	4150	67	13
0	P. forresti	For-HBFF-1001	verse song	4	2.202	0.053	0.014	1.576	9710	4000	5710	5710	2190	8540	4000	9710	4000	33	16
0	P. forresti	For-HBFF-1001	verse song	5	1.864	0.056	0.017	1.459	9880	3870	6010	5860	2320	6690	4370	9380	3870	26	15
0	P. forresti	For-HBFF-1001	verse song	6	2.015	0.052	0.015	1.484	9680	4280	5400	5400	1400	8290	4280	8820	4620	31	15
0	P. forresti	For-HBFF-1001	verse song	7	5.157	0.063	0.013	1.407	9060	3740	5320	4910	2650	7060	4410	8350	4110	69	12
0	P. forresti	For-HBFF-1002	verse song	1	1.978	0.074	0.018	1.118	8090	4390	3700	3700	1440	8090	5810	8130	5810	36	11
0	P. forresti	For-HBFF-1002	verse song	2	2.211	0.072	0.017	1.136	8540	4240	4300	4020	2040	8570	6020	8260	4240	39	11
0	P. forresti	For-HBFF-1002	verse song	3	2.033	0.072	0.014	1.03	8440	4170	4270	3790	1660	7940	6280	7790	4170	39	10
0	P. forresti	For-HBFF-1002	verse song	4	1.01	0.074	0.021	0.074	8330	4840	3490	2930	1230	8330	5550	7660	4730	28	1
0	P. forresti	For-HBFF-1002	verse song	5	1.42	0.074	0.02	0.29	8440	4340	4100	3560	1770	7550	4600	7880	4340	36	3
0	P. forresti	For-HBFF-1003	verse song	1	2.054	0.065	0.017	0.938	8850	3740	5110	5110	1880	7080	4060	8850	3740	45	9
0	P. forresti	For-HBFF-1003	verse song	2	2.004	0.085	0.02	0.934	9190	4190	5000	5000	2280	7660	4320	9060	4190	43	9
0	P. forresti	For-HBFF-1003	verse song	3	2.224	0.066	0.014	1.278	9190	4190	5000	5000	1980	7640	4190	9190	4190	42	12
0	P. forresti	For-HBFF-1003	verse song	4	2.262	0.071	0.018	1.187	9210	3780	5430	5430	2160	6390	3890	9210	3780	46	11
0	P. forresti	For-HBFF-1003	verse song	5	2.33	0.081	0.018	1.223	9250	4150	5100	5100	2480	7100	4150	9250	4150	47	11
0	P. forresti	For-HBFF-1003	verse song	6	2.356	0.068	0.018	1.374	8820	4060	4560	4560	1680	7750	4520	8820	4060	44	13
0	P. forresti	For-HBFF-1003	verse song	7	2.066	0.078	0.018	0.95	9170	4150	5020	5020	1850	6000	4150	9170	4150	45	9
0	P. forresti	For-HBFF-1003	verse song	8	1.892	0.069	0.021	0.728	9170	3630	5540	5540	2130	7770	3630	9170	3630	45	7
0	P. forresti	For-HBFF-1003	verse song	9	1.725	0.065	0.018	0.506	9150	3690	5190	5190	2150	7320	3960	9150	3690	44	5
0	P. forresti	For-HBFF-1003	verse song	10	1.734	0.072	0.021	0.612	9170	3960	5210	5210	2370	8780	3960	9170	3960	42	6
0	P. forresti	For-HBFF-1004	verse song	1	3.98	0.123	0.018	2.77	9300	3590	5710	5710	2040	7770	3960	9300	3590	66	25
0	P. forresti	For-HBFF-1004	verse song	2	3.226	0.06	0.014	1.941	9250	3850	5400	5400	1550	7100	3850	9250	3850	62	18
0	P. forresti	For-HBFF-1004	verse song	3	3.577	0.068	0.017	2.391	9280	3960	5320	5320	1470	7060	3960	8930	3960	64	22
0	P. forresti	For-HBFF-1004	verse song	4	1.661	0.068	0.015	0.393	9100	4090	5010	5010	1620	7770	4090	9100	4090	49	4
0	P. forresti	For-HBFF-1004	verse song	5	2.989	0.072	0.018	1.893	9300	4060	5240	5240	2050	6860	4110	9000	4060	56	17
0	P. forresti	For-HBFF-1005	verse song	1	2.96	0.071	0.015	1.721	9470	3720	5750	5750	1980	7420	5440	9150	3720	54	16
0	P. forresti	For-HBFF-1005	verse song	2	3.091	0.068	0.024	1.403	9210	3780	5430	5430	1230	6970	4000	9080	3780	65	13
0	P. forresti	For-HBFF-1005	verse song	3	3.117	0.082	0.024	1.268	9360	3760	5600	5600	1550	7230	3960	9360	3760	68	12
0	P. forresti	For-HBFF-1005	verse song	4	2.963	0.071	0.023	1.615	9430	3590	5830	5830	1870	7530	4750	9040	3590	54	15
0	P. forresti	For-HBFF-1005	verse song	5	2.805	0.071	0.021	1.381	9530	3810	5720	5720	2350	8290	4340	9210	3810	56	13
0	P. forresti	For-HBFF-1005	verse song	6	2.793	0.072	0.018	1.613	9450	3830	5620	5620	2390	8130	3830	9130	3830	48	15
0	P. forresti	For-HBFF-1006	verse song	1	2.03	0.059	0.021	0.896	9000	3700	5300	5020	2330	7100	4170	8720	3700	46	9
0	P. forresti	For-HBFF-1006	verse song	2	3.192	0.066	0.023	2.076	9320	3780	5540	5190	2970	7750	3780	8970	3780	57	20
0	P. forresti	For-HBFF-1006	verse song	3	1.724	0.069	0.018	0.683	9230	3850	5380	4950	1660	6970	5310	8800	3850	41	7
0	P. forresti	For-HBFF-1006	verse song	4	3.999	0.059	0.015	2.93	9170	4000	5170	4780	2210	8050	5340	8410	4000	61	27
0	P. forresti	For-HBFF-1006	verse song	5	3.233	0.068	0.017	2.143	9170	3940	5230	5060	2410	8220	4260	8610	3940	55	20
0	P. forresti	For-HBFF-1006	verse song	6	2.78	0.06	0.021	1.724	9100	3960	5140	5060	2090	8050	3960	8500	3960	50	16
0	P. forresti	For-HBFF-1006	verse song	7	2.604	0.06	0.017	1.561	9040	3700	5340	4910	1850	8030	3780	8480	3780	47	15
0	P. forresti	For-HBFF-1006	verse song	8	1.436	0.066	0.018	0.391	8540	3660	4880	4880	1760	6890	3940	8540	3660	37	4
0	P. forresti	For-HBFF-1006	verse song	9	2.787	0.066	0.02	1.722	9150	3830	5320	5020	2000	8010	4190	8520	3830	50	16
0	P. forresti	For-HBFF-1006	verse song	10	1.799	0.062	0.02	0.721	8930	3660	5270	5270	1680	6890	4260	8310	4090	42	7
0	P. forresti	For-HBFF-1201	verse song	1	2.263	0.062	0.017	0.822	8800	3830	4970	4820	1640	8520	5140	8650	3830	54	8
0	P. forresti	For-HBFF-1201	verse song	2	2.285	0.062	0.018	0.827	8890	3890	5000	4780	1210	8570	5380	8670	3890	55	8
0	P. forresti	For-HBFF-1201	verse song	3	2.258	0.058	0.017	1.007	8890	3780	5110	5110	1860	8410	5770	8690	3780	50	10
0	P. forresti	For-HBFF-1201	verse song	4	3.022	0.065	0.021	1.663	8850	3700	5150	5150	2310	8410	4040	8310	5440	61	16
0	P. forresti	For-HBFF-1202	verse song	1	2.822	0.069	0.023	1.339	8720	3720	5000	5000	1460	7790	4300	8720	3720	58	13
0	P. forresti	For-HBFF-1202	verse song	2	3.271	0.072	0.021	2.021	8780	3890	4890	4890	1830	7510	4800	8780	3890	57	19
0	P. forresti	For-BM-1318	verse song	1	1.933	0.074	0.023	1.293	8520	4620	3900	3900	1630	8520	6180	8520	4620	28	11
0	P. forresti	For-BM-1318	verse song	2	1.726	0.072	0.024	0.975	8610	4500	4110	4110	1400	8610	6610	8610	4500	28	8
0	P. forresti	For-BM-1318	verse song	3	1.616	0.079	0.021	1.073	8410	4260	4150	4150	1440	8410	6330	8410	4260	22	9
0	P. forresti	For-BM-1318	verse song	4	1.084	0.078	0.026	0.728	8520	4470	4050	4050	1490	8310	6000	8310	4470	14	6
0	P. forresti	For-BM-1318	verse song	5	1.74	0.072	0.017	0.847	8520	4450	4070	4070	1680	8330	6090	8520	4450	30	7
0	P. forresti	For-BM-1318	verse song	6	2.4	0.065	0.016	1.301	9340	3890	5450	5450	1440	8670	3890	9130	3890	47	12
0	P. forresti	For-BM-1318	verse song	7	2.922	0.068	0.017	1.831	9340	3780	5560	5560	2070	8180	3780	9340	3780	50	18
0	P. forresti	For-BM-1318	verse song	8	2.961	0.063	0.017	1.574	9230	3700	5530	5530	1270	8440	3700	9230	3700	54	17
0	P. forresti	For-BM-1318	verse song	9	1.735	0.072	0.018	1.04	8390	4150	4240	4240	1380	7790	6410	8390	4150	28	9
0	P. forresti	For-BM-1318	verse song	10	2.496	0.059	0.02	1.413	9040	3030	6010	5040	1320	7790	3030	8780	3740	46	14
0	P. forresti	For-BM-1319	verse song	1	3.411	0.056	0.018	2.107	9190	3480	5710	5710	1230	7360	3480	9040	3480	57	20
0	P. forresti	For-BM-1319	verse song	2	3.028	0.056	0.018	1.861	9360	2900	6460	5660	2000	7360	2900	7360	3380	53	18
0	P. forresti	For-BM-1319	verse song	3	0.972	0.021	0.021	0	8650	2860	5790	8650	1730	7450	3120	7730	6000	34	0
0	P. forresti	For-BM-1319	verse song	4	3.668	0.053	0.017	2.522	9360	3700	5660	5660	1510	7490	3700	9020	3700	57	25
0	P. forresti	For-FP-1101	verse song	1	3.903	0.075	0.018	2.076	9810	3030	6780	5880	1780	8760	3030	9560	3680	66	17
0	P. forresti	For-FP-1101	verse song	2	3.934	0.089	0.017	2.07	9410	3700	5710	5710	1180	8160	3700	9410	3700	67	17
0	P. forresti	For-FP-1101	verse song	3	5.365	0.101	0.018	3.455	9560	3570	5990	5990	1640	7530	3570	9560	3960	77	27
0	P. forresti	For-FP-1101	verse song	4	4.138	0.087	0.017	2.467	9750	3680	6070	6070	1000	6930	3680	9130	3680	64	19
0	P. forresti	For-FP-1101	verse song	5	3.988	0.059	0.023	2.202	9770	3700	6070	5450	1640	7250	3700	9150	3700	62	17
0	P. forresti	For-FP-1102	verse song	1	3.97	0.089	0.014	2.233	9580	3740	5840	5840	1850	9580	4990	9580	3740	59	18
0	P. forresti	For-FP-1102	verse song	2	4.31	0.081	0.02	2.407	9580	3550	6030	6030	1550	7400	3550	9320	3910	70	19
0	P. forresti	For-FP-1102	verse song	3	3.944	0.097	0.015	2.072	9560	3160	6400	5930	1760	6890	3310	9560	3630	66	16
0	P. forresti	For-FP-1103	verse song	1	3.258	0.068	0.018	1.089	9560	3610	5950	5580	1630	8220	3890	9360	3890	69	10
0	P. forresti	For-FP-1103	verse song	2	3.416	0.078	0.017	1.304	10010	3740	6270	5860	2300	7920	4130	9600	3740	70	12
0	P. forresti	For-FP-1103	verse song	3	2.275	0.071	0.015	0.859	9680	3570	6110	5620	1910	8850	3610	9470	3850	41	8
0	P. forresti	For-FP-1103	verse song	4	3.427	0.075	0.021	1.451	9710	3940	5770	5770	2320	8870	3940	9710	3940	66	13
0	P. forresti	For-FP-1103	verse song	5	3.394	0.069	0.02	1.121	9710	3980	5730	5730	1420	9490	3980	9710	3980	72	10
0	P. forresti	For-FP-1103	verse song	6	3.481	0.065	0.017	1.21	9490	3830	5660	5660	1780	8030	3830	9490	3830	74	11
0	P. forresti	For-FP-1103	verse song	7	2.985	0.069	0.017	0.738	9960	3460	6500	6500	2040	9960	3460	9410	3660	70	7
0	P. forresti	For-FP-1103	verse song	8	3.369	0.072	0.018	1.219	9510	3760	5750	5750	2200	7920	4020	9510	3760	67	11
0	P. forresti	For-FP-1103	verse song	9	2.998	0.071	0.017	0.985	9840	3140	6700	6390	2040	9770	3380	9770	3960	63	9
0	P. forresti	For-FP-1103	verse song	10	3.32	0.074	0.017	1.667	9620	3890	5730	5470	1980	8090	3890	9470	4000	58	15
0	P. forresti	For-FP-1104	verse song	1	2.825	0.079	0.017	0.909	9300	3740	5560	4910	1120	8090	3740	8650	3740	55	7
0	P. forresti	For-FP-1104	verse song	2	2.658	0.088	0.018	0.773	8870	3760	5110	4780	1350	8540	3760	8540	3760	53	6
0	P. forresti	For-LZK-1001	verse song	1	2.515	0.075	0.018	1.847	8630	3700	4930	4930	1460	7960	5640	8090	4580	28	15
0	P. forresti	For-LZK-1001	verse song	2	2.194	0.056	0.014	1.409	8480	3940	4540	4070	1170	7810	5940	8030	4370	30	12
0	P. forresti	For-LZK-1001	verse song	3	3.281	0.059	0.014	2.217	9430	3980	5450	5450	1600	6710	3980	8890	4150	40	18
0	P. forresti	For-LZK-1001	verse song	4	1.629	0.065	0.018	0.642	8670	4260	4410	4410	1330	7550	5290	7750	4260	29	6
0	P. forresti	For-ZC-1001	verse song	1	2.274	0.063	0.017	1.364	9360	3960	5400	4410	1980	8220	4580	3640	8890	38	13
0	P. forresti	For-ZC-1001	verse song	2	1.957	0.081	0.017	0.827	9280	3980	5300	5300	950	8350	3980	8650	4130	41	8
0	P. forresti	For-ZC-1001	verse song	3	2.533	0.069	0.02	1.497	9430	3440	5990	5490	1830	6860	3440	8930	3440	45	14
0	P. forresti	For-ZC-1001	verse song	4	2.684	0.063	0.017	1.603	9300	3760	5540	5540	1940	7810	4150	8670	4040	46	15
0	P. forresti	For-ZC-1001	verse song	5	3.284	0.076	0.02	1.988	9490	3590	5900	5900	2060	7040	4000	8890	3890	56	18
0	P. forresti	For-ZC-1001	verse song	6	2.667	0.075	0.017	1.425	9600	3700	5900	5900	1960	8220	3830	8610	4540	49	13
0	P. forresti	For-ZC-1001	verse song	7	3.467	0.076	0.017	2.44	9430	3830	5600	5360	1920	8780	4520	9190	3830	52	22
0	P. forresti	For-ZC-1001	verse song	8	1.242	0.072	0.023	0.072	9510	4240	5270	4520	1510	8930	4240	8760	4240	34	1
0	P. forresti	For-ZC-1001	verse song	9	2.848	0.074	0.018	1.744	9410	3850	5560	5470	1900	7830	3850	8870	3850	49	16
0	P. forresti	For-ZC-1001	verse song	10	2.4	0.062	0.017	1.287	9660	3910	5750	5750	1940	9280	4370	9280	3910	45	12
0	P. forresti	For-ZC-1002	verse song	1	3.127	0.066	0.013	2.205	8890	3760	5130	5130	1550	8130	4710	8890	3760	45	19
0	P. forresti	For-ZC-1002	verse song	2	2.528	0.072	0.015	1.449	9250	3810	5440	5440	1980	8720	3940	9250	3810	45	13
0	P. forresti	For-ZC-1002	verse song	3	2.382	0.072	0.015	1.454	9100	3590	5510	5510	2090	7290	3590	8410	3700	41	13
0	P. forresti	For-ZC-1002	verse song	4	2.805	0.071	0.014	1.824	9150	3740	5410	5410	1890	7730	3740	9150	3740	45	16
0	P. forresti	For-ZC-1002	verse song	5	2.854	0.076	0.015	1.864	9380	3740	5640	5640	1930	8200	4220	9000	3760	45	16
0	P. forresti	For-ZC-1002	verse song	6	2.184	0.076	0.017	1.272	9380	3660	5720	5720	2260	8240	3660	8930	3660	37	11
0	P. forresti	For-ZC-1002	verse song	7	3.014	0.076	0.017	1.87	9210	3740	5470	5470	1940	7920	5440	8930	3850	49	16
0	P. forresti	For-ZC-1002	verse song	8	1.978	0.066	0.017	0.909	8930	3980	4950	4950	2020	8520	5010	8930	3980	39	8
0	P. forresti	For-ZC-1002	verse song	9	3.024	0.066	0.018	2.092	9380	3890	5490	5010	1010	8500	4320	8910	3890	45	18
0	P. forresti	For-ZC-1002	verse song	10	3.046	0.074	0.015	2.004	9100	3870	5230	5230	1810	8670	4300	9100	3870	48	17
0	P. forresti	For-ZC-1003	verse song	1	2.516	0.074	0.017	1.496	9360	3760	5600	5600	1960	8350	4170	8930	3760	43	13
0	P. forresti	For-ZC-1003	verse song	2	2.526	0.078	0.018	1.606	9250	3890	5360	5360	1360	8310	3890	9250	3890	40	14
0	P. forresti	For-ZC-1003	verse song	3	2.719	0.075	0.018	1.856	9410	3740	5670	5670	2150	9060	4520	9060	3740	41	16
0	P. forresti	For-ZC-1003	verse song	4	3.163	0.075	0.017	2.201	9210	3660	5550	5550	2010	8110	3870	9210	3660	46	19
0	P. forresti	For-ZC-1003	verse song	5	2.6	0.071	0.017	1.526	9060	3810	5250	5250	1500	8050	5310	9060	3810	44	13
0	P. forresti	For-ZC-1004	verse song	1	2.726	0.072	0.018	1.538	9510	3850	5660	4720	1350	7770	4320	8570	3850	47	14
0	P. forresti	For-ZC-1004	verse song	2	2.361	0.075	0.018	1.32	9130	3760	5360	4820	1700	7730	4340	8590	3760	41	12
0	P. forresti	For-ZC-1004	verse song	3	2.966	0.074	0.017	1.673	9430	3810	5620	5620	1870	7080	3810	8760	3810	52	15
0	P. forresti	For-ZC-1004	verse song	4	2.674	0.079	0.018	1.547	9490	3910	5580	4940	2130	8110	4390	8610	3910	45	11
0	P. forresti	For-ZC-1004	verse song	5	2.683	0.069	0.02	0.96	9040	3850	5190	4970	1700	8630	3850	8820	3850	63	9
0	P. forresti	For-ZC-1004	verse song	6	4.086	0.066	0.015	2.57	8820	3700	5120	4780	2040	8290	3830	8520	3830	70	23
0	P. forresti	For-ZC-1004	verse song	7	3.828	0.072	0.017	2.326	8930	3440	5490	5490	1680	8930	4020	8930	3720	69	21
0	P. forresti	For-ZC-1004	verse song	8	3.903	0.091	0.017	2.308	8930	3220	5710	5710	1940	8930	3220	8650	3830	71	21
0	P. forresti	For-ZC-1004	verse song	9	3.918	0.069	0.018	2.409	9000	3830	5170	4690	970	8520	3830	8520	3830	71	22
0	P. forresti	For-ZC-1004	verse song	10	4.109	0.065	0.018	2.513	8870	3760	5110	5110	5110	8870	3760	8870	3760	75	23
0	P. forresti	For-ZC-1006	verse song	1	2.291	0.066	0.02	1.272	9060	3940	5120	5080	1680	7940	3940	9020	3940	39	12
0	P. forresti	For-ZC-1006	verse song	2	1.938	0.058	0.017	1.059	8930	4430	4500	4370	1200	8180	4430	8800	4430	33	10
0	P. forresti	For-ZC-1006	verse song	3	2.034	0.063	0.017	1.069	8800	4000	4800	4800	1790	8200	4000	8800	4000	36	10
0	P. forresti	For-ZC-1007	verse song	1	2.808	0.065	0.015	1.526	8800	3660	5140	5140	1610	7640	4370	8800	3660	50	14
0	P. forresti	For-ZC-1008	verse song	2	3.26	0.075	0.02	1.898	8950	3660	5290	5290	1490	7920	4300	8630	3660	62	17
0	P. forresti	For-ZC-1008	verse song	3	3.369	0.069	0.015	1.979	8690	3530	5160	5160	1550	7810	4670	8740	4170	60	18
0	P. forresti	For-ZC-1008	verse song	4	2.442	0.071	0.018	1.069	8650	3700	4950	4800	1600	7660	4170	8390	3810	52	10
0	P. forresti	For-ZC-1008	verse song	5	4.159	0.072	0.015	2.702	8780	3760	5020	5020	1510	6990	3760	8780	3760	69	24
0	P. forresti	For-ZC-1008	verse song	6	2.87	0.059	0.015	1.728	8480	3890	4590	4270	1460	7920	3890	8160	3890	49	16
0	P. forresti	For-ZGN-1002	verse song	1	1.912	0.076	0.018	0.838	8850	3290	5560	4800	2430	8850	5830	8130	3700	32	8
0	P. forresti	For-ZGN-1002	verse song	2	2.738	0.078	0.023	1.683	8630	3830	4800	4460	1880	8630	5420	8310	3850	41	16
0	P. forresti	For-ZGN-1002	verse song	3	2.924	0.071	0.021	1.912	8740	4000	4740	4310	2000	8480	6110	8310	4000	41	18
0	P. forresti	For-ZGN-1002	verse song	4	2.919	0.066	0.021	1.844	8440	3980	4460	4150	1790	8440	5810	8260	4110	42	17
0	P. forresti	For-ZGN-1003	verse song	1	3.056	0.066	0.021	2.147	8480	3660	4820	4330	2110	8390	5590	8030	3700	40	20
0	P. forresti	For-ZGN-1003	verse song	2	2.48	0.059	0.02	1.375	8480	4220	4260	3870	2240	8480	6240	8090	4220	38	13
0	P. forresti	For-ZGN-1003	verse song	3	2.536	0.066	0.02	1.594	8760	3550	5210	4600	1530	8200	5340	8220	3610	37	15
0	P. forresti	For-ZGN-1004	verse song	1	2.593	0.065	0.018	1.471	9320	3610	5710	5710	2670	3600	3870	8520	3610	49	14
0	P. forresti	For-ZGN-1004	verse song	2	2.277	0.055	0.018	1.203	9320	3810	5510	4950	1470	6800	3810	8930	3980	43	12
0	P. forresti	For-ZGN-1005	verse song	1	0.814	0.075	0.023	0.075	8610	4060	4550	4110	1740	8290	5570	2720	7660	20	1
0	P. forresti	For-ZGN-1005	verse song	2	1.057	0.072	0.026	0.253	8780	4090	4690	3920	1150	8780	5550	7960	4040	23	2
0	P. forresti	For-ZGN-1005	verse song	3	0.925	0.076	0.021	0.076	9000	3630	5370	4330	2390	9000	5080	7960	3630	21	1
0	P. forresti	For-ZGN-1005	verse song	4	1.642	0.079	0.023	0.821	9000	3960	5040	4370	1980	8610	5680	8330	3960	29	7
0	P. forresti	For-ZGN-1005	verse song	5	0.941	0.074	0.023	0.211	8740	4150	4590	3450	1730	8180	5720	8180	4730	21	2
0	P. forresti	For-ZGN-1005	verse song	6	0.888	0.072	0.021	0.072	8610	4000	4610	3980	1770	8610	5740	7960	3980	22	1
0	P. forresti	For-ZGN-1005	verse song	7	2.231	0.078	0.02	1.428	8780	3890	4890	4530	2610	8130	4710	8240	3910	36	12
0	P. forresti	For-ZGN-1005	verse song	8	2.213	0.075	0.018	1.399	8780	3610	5170	4480	2220	8090	5250	8090	3610	34	12
0	P. forresti	For-ZGN-1005	verse song	9	2.266	0.074	0.018	1.275	8800	4110	4690	4690	1910	8220	5160	8390	4370	38	11
0	P. forresti	For-ZGN-1005	verse song	10	2.217	0.075	0.024	1.268	8690	3780	4910	4460	2070	8220	6070	8220	3760	34	11
0	P. forresti	For-ZNDYG-1001	verse song	1	1.494	0.071	0.017	0.193	9100	3200	5900	4890	1720	7700	3200	8500	3610	44	2
0	P. forresti	For-ZNDYG-1001	verse song	2	2.858	0.065	0.018	1.677	8970	3680	5290	5290	970	7880	3980	8610	3680	51	15
0	P. forresti	For-ZNDYG-1001	verse song	3	2.729	0.085	0.017	1.455	8970	3830	5140	5140	1440	8440	3960	8970	3830	54	13
0	P. forresti	For-ZNDYG-1001	verse song	4	3.992	0.091	0.017	2.568	9230	3630	5600	5270	1810	7850	3910	8910	3630	67	22
0	P. forresti	For-ZNDYG-1001	verse song	5	2.887	0.074	0.02	1.578	9130	3780	5350	4970	1700	6910	3780	8760	37880	54	14
0	P. forresti	For-ZNDYG-1002	verse song	1	2.799	0.074	0.018	1.428	8950	3630	5320	5020	1660	8650	3630	8650	3630	53	13
0	P. forresti	For-ZNDYG-1002	verse song	2	1.519	0.066	0.018	0.066	8820	3740	5080	5080	1470	7880	3740	7830	4150	41	1
0	P. forresti	For-ZNDYG-1002	verse song	3	2.829	0.079	0.021	1.529	8800	2920	5880	5380	1700	7900	2920	8590	3660	52	14
0	P. forresti	For-ZNDYG-1002	verse song	4	2.86	0.069	0.018	1.52	8630	3810	4820	4820	1310	8110	3830	8630	3810	53	14
0	P. forresti	For-ZNDYG-1002	verse song	5	2.587	0.075	0.017	1.187	8590	3940	4650	4560	1140	7730	3940	8500	3940	60	11
0	P. forresti	For-ZNDYG-1002	verse song	6	2.97	0.074	0.017	1.664	8760	3850	4910	4650	1680	7470	3960	7470	3960	53	15
0	P. forresti	For-ZNDYG-1003	verse song	1	2.146	0.069	0.017	0.941	8930	3810	5120	4890	1640	8200	4220	8650	3760	45	9
0	P. forresti	For-ZNDYG-1003	verse song	2	3.008	0.065	0.017	1.709	9300	3760	5540	4820	1640	7360	3760	8590	3760	58	16
0	P. forresti	For-ZNDYG-1003	verse song	3	2.503	0.071	0.014	1.182	9510	3550	5960	5040	1740	7850	3550	8590	3550	52	11
0	P. forresti	For-ZNDYG-1003	verse song	4	2.208	0.068	0.015	0.841	8820	3550	5270	4930	1700	7340	3550	8780	4020	50	8
0	P. forresti	For-ZNDYG-1003	verse song	5	2.448	0.066	0.018	1.078	8870	3660	5210	4910	1700	6970	3660	8570	3660	52	10
0	P. forresti	For-ZNDYG-1003	verse song	6	2.684	0.071	0.015	1.422	9190	3700	5490	5020	1140	3440	3700	8720	3700	52	13
0	P. forresti	For-ZNDYG-1003	verse song	7	2.779	0.072	0.021	1.313	9320	3460	5860	4990	1910	8760	3460	8760	3760	57	12
0	P. forresti	For-ZNDYG-1003	verse song	8	2.224	0.072	0.017	0.867	9150	3740	5410	5120	1730	8050	3740	8520	3740	51	8
0	P. forresti	For-ZNDYG-1003	verse song	9	2.356	0.071	0.017	0.96	9300	3910	5390	5040	1960	7790	3910	8590	3910	52	9
0	P. forresti	For-ZNDYG-1003	verse song	10	1.329	0.063	0.02	0.063	9170	3830	5340	4890	1680	6610	3830	8720	3830	39	1
0	P. forresti	For-ML-1001	verse song	1	2.41	0.066	0.014	1.11	9150	3810	5340	4850	1770	6950	4880	8760	3910	47	10
0	P. forresti	For-ML-1001	verse song	2	1.5	0.072	0.021	0.296	9300	3590	5710	5490	1140	6410	4280	9080	3590	36	3
0	P. forresti	For-ML-1002	verse song	1	2.835	0.068	0.015	1.651	9040	3590	5450	5150	1230	7250	4280	8740	3590	51	15
0	P. forresti	For-ML-1002	verse song	2	1.716	0.065	0.015	0.403	8950	3700	5250	5250	1120	7830	4370	8950	3700	43	4
0	P. forresti	For-ML-1002	verse song	3	2.93	0.069	0.015	1.639	9060	3700	5360	5140	1460	7980	4150	8800	3660	53	15
0	P. forresti	For-ML-1002	verse song	4	3.227	0.069	0.021	1.89	9000	3680	5320	4840	1380	7450	4020	8780	3940	57	17
0	P. forresti	For-ML-1002	verse song	5	2.649	0.072	0.017	1.3	9020	3630	5390	4870	1480	7600	4410	8720	3850	53	12
0	P. forresti	For-ML-1002	verse song	6	3.34	0.068	0.02	2.14	8910	3660	5250	5060	1380	7680	4220	8740	3680	55	19
0	P. forresti	For-ML-1002	verse song	7	1.336	0.068	0.017	0.068	8760	3720	5040	4710	1440	7470	4240	8410	3700	39	1
0	P. forresti	For-ML-1002	verse song	8	2.708	0.074	0.015	1.4	8970	3590	5380	5170	1360	7940	4170	8870	3700	52	14
0	P. forresti	For-ML-1002	verse song	9	2.664	0.071	0.018	1.32	9060	3610	5450	5060	1510	7100	4150	8800	3740	52	12
0	P. forresti	For-ML-1002	verse song	10	1.674	0.078	0.021	0.404	9470	3870	5600	4820	1460	7750	4650	8950	4130	43	4
0	P. forresti	For-ML-1101	verse song	1	3.657	0.069	0.017	2.448	9640	3720	5920	5430	2050	8180	4240	9130	3700	60	22
0	P. forresti	For-ML-1101	verse song	2	3.748	0.072	0.018	2.483	9660	3660	6000	6000	1910	9130	4450	9130	3660	59	22
0	P. forresti	For-ML-1101	verse song	3	3.305	0.072	0.017	2.158	9810	3570	6240	5640	1850	9360	3570	9210	3570	54	19
0	P. forresti	For-ML-1101	verse song	4	2.776	0.071	0.02	1.538	9770	3740	6030	6030	1850	8130	3740	9150	3740	53	14
0	P. forresti	For-ML-1101	verse song	5	2.689	0.071	0.018	1.532	9860	3480	6380	6380	1590	8410	3850	9150	3850	50	14
0	P. forresti	For-ML-1108	verse song	1	3.429	0.078	0.017	1.963	9250	2840	6410	5690	1680	8350	3120	9130	3440	58	17
0	P. forresti	For-ML-1108	verse song	2	3.455	0.078	0.018	2.088	9250	2790	6460	5370	1140	6280	3120	8870	3500	57	18
0	P. forresti	For-ML-1108	verse song	3	1.949	0.075	0.018	0.654	9150	2860	6290	5340	1300	9150	3100	9150	3810	43	6
0	P. forresti	For-ML-1108	verse song	4	3.091	0.084	0.027	1.799	9300	2510	6790	5750	1900	8800	3160	9300	3550	54	16
0	P. forresti	For-ML-1108	verse song	5	3.069	0.078	0.023	1.787	9210	2990	6220	5680	1700	8650	2990	9080	3400	53	16
0	P. forresti	For-ML-1108	verse song	6	2.782	0.075	0.018	1.452	9430	2730	6700	5710	1450	8590	3330	9320	3610	52	13
0	P. forresti	For-ML-1108	verse song	7	3.452	0.082	0.023	2.166	9360	2820	6540	5810	1120	8520	3070	9360	3550	57	19
0	P. forresti	For-ML-1108	verse song	8	3.422	0.076	0.023	1.999	9280	2970	6310	5900	1400	9280	3380	9280	3500	60	18
0	P. forresti	For-ML-1108	verse song	9	3.229	0.076	0.02	1.885	9710	2710	7000	5870	1750	8570	3010	9250	3380	56	17
0	P. forresti	For-ML-1108	verse song	10	3.02	0.076	0.023	1.667	9280	2410	6870	5840	1920	8670	3160	9280	3440	56	15
0	P. forresti	For-ML-1110	verse song	1	1.464	0.071	0.023	0.178	9080	3010	6070	5390	1650	7550	3010	9000	3610	42	2
0	P. forresti	For-ML-1110	verse song	2	3.474	0.072	0.023	2.268	9730	2750	6980	6100	1680	9130	3030	9130	3610	58	21
0	P. forresti	For-ML-1110	verse song	3	3.736	0.074	0.021	2.41	9360	2770	6590	6590	1640	8820	3180	8820	3500	61	22
0	P. forresti	For-ML-1110	verse song	4	3.095	0.069	0.018	1.602	9510	3010	6500	6500	1660	8650	3530	8970	3810	60	15
0	P. forresti	For-ML-1110	verse song	5	1.436	0.066	0.021	0.177	9900	2790	7110	5580	1770	7420	4710	9210	3630	40	2
0	P. forresti	For-ML-1110	verse song	6	3.294	0.072	0.02	1.944	9320	2880	6440	6440	1700	7940	3180	9060	3590	61	18
0	P. forresti	For-ML-1112	verse song	1	3.329	0.071	0.015	1.541	9530	2690	6840	6050	1850	8740	2690	9150	3610	70	14
1	P. forresti	For-HZ-1001	verse song	1	2.52	0.06	0.015	1.519	8690	4110	4580	4580	820	6930	4690	8690	4110	46	14
1	P. forresti	For-HZ-1002	verse song	1	1.825	0.069	0.017	0.856	8520	3890	4630	4460	810	7680	4220	8290	3830	38	8
1	P. forresti	For-HZ-1002	verse song	2	2.919	0.058	0.013	2.091	8540	3910	4630	4330	950	7400	4370	8160	3830	43	19
1	P. forresti	For-HZ-1002	verse song	3	2.088	0.071	0.018	1.197	8590	3890	4700	4700	1270	7420	3890	8590	3890	38	11
1	P. forresti	For-HZ-1002	verse song	4	3.702	0.069	0.017	2.706	9020	3740	5280	4980	1340	7490	4020	8290	3740	53	24
1	P. forresti	For-HZ-1002	verse song	5	3.599	0.065	0.018	2.274	8540	3850	4690	4740	1020	6820	3850	8590	3850	62	20
1	P. forresti	For-HZ-1002	verse song	6	1.697	0.071	0.018	0.518	8800	3780	5020	5020	1480	7510	3780	8180	3780	43	5
1	P. forresti	For-HZ-1002	verse song	7	1.221	0.068	0.015	0.298	8800	3780	5020	5020	1080	8050	3780	8800	3780	30	3
1	P. forresti	For-HZ-1002	verse song	8	3.2	0.066	0.017	2.253	8640	3740	4720	4720	1210	7730	3740	8640	3740	47	20
1	P. forresti	For-HZ-1101	verse song	1	1.886	0.056	0.011	0.97	8500	3700	4800	4800	990	7750	6130	8500	3700	33	9
1	P. forresti	For-HZ-1102	verse song	1	1.162	0.076	0.017	0.542	9660	2490	7170	7170	770	9660	2490	8930	4190	18	5
1	P. forresti	For-HZ-1102	verse song	2	1.364	0.076	0.014	0.423	9210	2410	6800	5020	2010	8160	2410	8930	3910	27	4
1	P. forresti	For-HZ-1103	verse song	1	2.806	0.068	0.017	1.104	9490	3070	6420	5790	1240	7680	4150	9250	3460	60	10
1	P. forresti	For-HZ-1103	verse song	2	2.641	0.068	0.02	0.988	9880	2840	7040	6050	1400	8890	2840	9470	3760	58	9
1	P. forresti	For-HZ-1103	verse song	3	2.767	0.074	0.021	1.229	9660	3250	6410	6380	1700	9020	3250	9210	3810	57	11
1	P. forresti	For-HZ-1103	verse song	4	2.562	0.069	0.015	0.965	9580	3590	5990	5990	1720	7210	3590	9580	3590	58	9
1	P. forresti	For-HZ-1117	verse song	1	3.176	0.074	0.018	1.956	9380	3550	5830	5490	1860	7770	4170	8520	3720	53	17
1	P. forresti	For-HZ-1117	verse song	2	2.771	0.068	0.017	1.702	9130	3700	5430	5430	880	6840	5250	9130	3700	47	15
1	P. forresti	For-HZ-1117	verse song	3	3.294	0.071	0.023	1.972	9190	3160	6030	5530	1640	8690	3160	9040	3700	57	17
1	P. forresti	For-HZ-1117	verse song	4	3.252	0.076	0.021	2.085	9510	3160	6350	5730	1680	7940	3160	8760	3850	52	18
1	P. forresti	For-HZ-1132	verse song	1	3.414	0.066	0.018	1.851	9170	3740	5430	5430	1920	9170	3740	9020	5400	66	17
1	P. forresti	For-HZ-1132	verse song	2	3.108	0.066	0.02	1.433	9340	3780	5560	5560	1930	9340	3780	9340	3780	62	13
1	P. forresti	For-HZ-1132	verse song	3	3.179	0.074	0.02	1.773	9410	3760	5650	5650	2410	9410	3760	9410	3760	60	16
1	P. forresti	For-HZ-1132	verse song	4	3.022	0.069	0.017	1.445	9410	3760	5650	5650	2460	9410	3760	9410	3760	62	13
1	P. forresti	For-QG-1156	verse song	1	2.462	0.068	0.02	0.994	9510	3120	6390	5960	1660	8800	3380	9340	3380	51	9
1	P. forresti	For-QG-1156	verse song	2	2.591	0.068	0.018	1.207	9430	2820	6610	5960	1830	8780	2820	8540	3830	50	11
1	P. forresti	For-QG-1156	verse song	3	2.355	0.065	0.017	0.998	9430	3120	6310	6310	1660	9430	3120	8630	3780	47	9
1	P. forresti	For-QG-1156	verse song	4	2.351	0.071	0.02	0.893	9320	3160	6160	5620	1790	8780	3160	8780	3330	49	8
1	P. forresti	For-QG-1156	verse song	5	3.259	0.074	0.02	1.859	9680	3050	6630	6010	1780	9060	3050	9380	3810	55	16
1	P. forresti	For-QG-1156	verse song	6	2.086	0.068	0.02	0.65	9660	3270	6390	5680	1810	8950	3270	8950	3760	46	6
1	P. forresti	For-QG-1156	verse song	7	1.809	0.069	0.018	0.29	9360	3350	6010	6010	1790	9360	3350	8890	3780	47	3
1	P. forresti	For-QG-1156	verse song	8	1.732	0.074	0.024	0.303	9380	3160	6220	6220	1940	6520	3760	9250	3760	46	3
1	P. forresti	For-QG-1156	verse song	9	3.117	0.066	0.023	1.502	9490	2970	6520	6520	1660	8110	2970	9020	3780	59	13
1	P. forresti	For-QG-1156	verse song	10	2.329	0.071	0.02	0.909	9510	2900	6610	6610	1830	9510	2900	9000	3780	47	8
1	P. forresti	For-QG-1157	verse song	1	1.892	0.074	0.018	0.294	9560	3760	5800	5800	1960	9560	3760	9560	3760	53	3
1	P. forresti	For-QG-1157	verse song	2	1.529	0.074	0.018	0.187	9730	3050	6680	5710	2340	7940	3050	9490	3780	44	2
1	P. forresti	For-QG-1157	verse song	3	2.446	0.074	0.018	0.975	9620	3290	6330	6090	1740	7980	3290	9340	3660	53	9
1	P. forresti	For-QG-1157	verse song	4	2.919	0.075	0.02	1.414	9660	3700	5960	5960	1830	9660	3700	9300	3700	58	13
1	P. forresti	For-QG-1157	verse song	5	3.024	0.071	0.018	1.526	9790	3120	6670	5950	1920	8950	3120	9430	4500	62	14
1	P. forresti	For-QG-1157	verse song	6	1.753	0.069	0.017	0.177	9860	3760	6100	5750	1790	9860	3760	9600	3850	51	2
1	P. forresti	For-QG-1157	verse song	7	2.75	0.076	0.018	1.075	9660	3680	5980	6050	1770	9060	3680	9020	3680	63	10
1	P. forresti	For-QG-1157	verse song	8	2.284	0.075	0.018	0.841	9530	3780	5750	5750	1920	9530	3780	9190	3780	53	8
1	P. forresti	For-QG-1157	verse song	9	2.48	0.071	0.014	1.05	9430	3760	5670	5650	1740	6970	4320	9430	5250	65	10
1	P. forresti	For-QG-8125	verse song	1	3.291	0.065	0.017	2.037	9080	3480	5600	5600	1290	8570	3480	9080	3480	57	17
1	P. forresti	For-QG-8125	verse song	2	2.336	0.074	0.021	0.922	9250	4170	5080	5080	1520	8310	4170	8610	4170	51	8
1	P. forresti	For-QG-8125	verse song	3	4.012	0.069	0.021	2.464	9470	3480	5990	5990	1140	8670	4000	8590	3480	69	21
1	P. forresti	For-QG-8125	verse song	4	3.657	0.072	0.02	2.002	9040	3740	5300	5300	1490	8090	3740	8870	3740	72	17
0	P. kansuensis	Kan-QL-1201	verse song	1	5.373	0.065	0.017	2.3	10400	3380	7020	5690	1850	10160	8390	7730	3380	64	32
0	P. kansuensis	Kan-QL-1201	verse song	2	4.343	0.068	0.018	2.301	10140	2950	7190	6240	2220	9710	5830	8290	3050	58	32
0	P. kansuensis	Kan-QL-1201	verse song	3	3.687	0.068	0.015	1.404	10400	2990	7410	6050	2990	9450	5720	8720	2990	44	20
0	P. kansuensis	Kan-QL-1201	verse song	4	5.15	0.069	0.014	2.729	10200	2970	7230	6350	2520	10200	8410	8690	2970	64	38
0	P. kansuensis	Kan-QL-1201	verse song	5	5.791	0.056	0.015	2.924	10240	2970	7270	6090	3510	10090	5740	7940	3400	68	40
0	P. kansuensis	Kan-QL-1201	verse song	6	3.678	0.069	0.015	1.638	10460	2840	7620	5710	3510	9560	5940	8910	3200	46	23
0	P. kansuensis	Kan-QL-1201	verse song	7	5.307	0.044	0.013	2.844	10090	3010	7080	6220	3060	9620	5700	8090	3160	65	39
0	P. kansuensis	Kan-QL-1201	verse song	8	4.347	0.05	0.018	1.78	10440	3160	7280	6130	3400	10200	5810	8650	3160	41	15
0	P. kansuensis	Kan-QL-1201	verse song	9	4.762	0.068	0.02	2.596	10310	2880	7430	5720	3080	10350	5770	8460	3160	59	36
0	P. kansuensis	Kan-QL-1201	verse song	10	5.086	0.063	0.014	2.747	10220	3010	7210	6720	3120	9940	5770	8540	3140	65	38
0	P. kansuensis	Kan-QL-1202	verse song	1	3.427	0.053	0.02	1.432	10180	2880	7300	6420	1610	9960	5870	9020	2880	54	22
0	P. kansuensis	Kan-QL-1202	verse song	2	3.696	0.049	0.023	1.712	10370	2710	7660	6630	1590	9560	5850	8720	2990	57	26
0	P. kansuensis	Kan-QL-1202	verse song	3	2.557	0.065	0.026	0.677	10180	2990	7190	6420	1400	9510	5850	8950	3180	39	11
0	P. kansuensis	Kan-QL-1202	verse song	4	2.813	0.056	0.023	0.831	10610	3010	7600	6610	1550	9380	5790	8910	3140	43	14
0	P. kansuensis	Kan-QL-1202	verse song	5	3.884	0.055	0.021	1.651	10350	2820	7530	6370	2190	9730	5530	8870	2970	58	25
0	P. kansuensis	Kan-QL-1202	verse song	6	3.58	0.066	0.023	1.565	10310	2970	7340	6380	1720	9790	5740	8910	2880	56	24
0	P. kansuensis	Kan-QL-1202	verse song	7	3.391	0.069	0.018	1.441	10350	2880	7470	6450	1460	9940	5940	8590	2970	51	22
0	P. kansuensis	Kan-QL-1202	verse song	8	3.686	0.089	0.017	1.635	10420	2970	7450	6010	1510	10010	5920	8650	3160	57	25
0	P. kansuensis	Kan-QL-1202	verse song	9	3.706	0.059	0.02	1.654	9860	2950	6910	6080	930	9860	5920	8480	3290	57	25
0	P. kansuensis	Kan-QL-1301	verse song	1	4.019	0.044	0.021	1.584	9600	3290	6310	5170	1600	8520	5770	7620	3290	51	23
0	P. kansuensis	Kan-QL-1301	verse song	2	4.368	0.04	0.017	1.899	9360	3200	6160	5230	1850	8650	5720	7810	3440	54	26
0	P. kansuensis	Kan-QL-1301	verse song	3	4.197	0.04	0.017	1.786	9280	3440	6161	4630	1490	8690	5720	7490	3660	50	25
0	P. kansuensis	Kan-QL-1301	verse song	4	4.614	0.039	0.015	1.837	9280	3220	6060	5310	1570	8260	5550	7550	3220	55	26
0	P. kansuensis	Kan-QL-1301	verse song	5	4.688	0.043	0.014	1.992	9410	3380	6030	4950	1370	8290	5830	7510	3380	56	28
0	P. kansuensis	Kan-QL-1301	verse song	6	4.5	0.04	0.023	2.137	9680	3100	6580	5360	1840	9230	5740	8030	3100	56	29
0	P. kansuensis	Kan-QL-1301	verse song	7	4.181	0.04	0.018	1.885	9510	3200	6310	5560	1320	9000	5920	7770	3200	50	26
0	P. kansuensis	Kan-QL-1301	verse song	8	3.353	0.043	0.02	1.503	9280	3120	6160	5620	1460	8910	5850	7510	3120	46	21
0	P. kansuensis	Kan-QL-1301	verse song	9	4.388	0.044	0.017	1.899	9900	3200	6700	4760	1680	8500	5680	7770	3200	55	26
0	P. kansuensis	Kan-QL-1301	verse song	10	4.092	0.044	0.017	1.747	9530	3310	6220	5440	1870	8950	5740	7940	3310	50	24
0	P. kansuensis	Kan-MY-1301	verse song	1	3.224	0.044	0.014	1.29	10520	3350	7170	4660	1040	10120	8800	8200	3350	38	19
0	P. kansuensis	Kan-MY-1301	verse song	2	3.104	0.044	0.015	1.089	10400	3310	7090	4820	880	9840	8590	8180	3310	34	16
0	P. kansuensis	Kan-MY-1301	verse song	3	3.059	0.047	0.014	1.133	9510	3440	6070	5100	1220	9600	8090	8030	3440	39	17
0	P. kansuensis	Kan-MY-1301	verse song	4	3.689	0.044	0.026	1.356	9600	2990	6610	5790	1160	9250	8200	8260	2990	43	20
0	P. kansuensis	Kan-MY-1301	verse song	5	2.59	0.047	0.018	0.654	10140	3400	6740	5380	990	8800	5310	8780	3400	33	10
0	P. kansuensis	Kan-MY-1301	verse song	6	4.294	0.042	0.02	1.243	9840	2670	7170	5830	1400	8690	5360	8500	2670	44	18
0	P. kansuensis	Kan-MY-1301	verse song	7	3.469	0.056	0.036	1.587	10160	2390	7770	5900	1290	9470	8130	8200	2390	44	23
0	P. kansuensis	Kan-KBL-1001	verse song	1	3.517	0.039	0.02	1.301	9320	3010	6310	4760	880	9320	8440	7170	3010	47	23
0	P. kansuensis	Kan-KBL-1001	verse song	2	3.635	0.056	0.021	1.484	9450	2790	6660	5130	990	9430	8290	7170	2790	49	26
0	P. kansuensis	Kan-KBL-1001	verse song	3	3.542	0.055	0.021	1.383	9410	2730	6680	5120	920	9380	8330	7510	2730	48	24
0	P. kansuensis	Kan-KBL-1001	verse song	4	3.67	0.06	0.018	1.406	9230	2880	6350	4650	990	9300	8310	7340	2880	47	25
0	P. kansuensis	Kan-KBL-1002	verse song	1	3.226	0.059	0.027	1.355	9320	3250	6070	5190	650	9170	8520	7980	3250	51	25
0	P. kansuensis	Kan-KBL-1002	verse song	2	4.427	0.055	0.023	1.819	9710	3610	6100	5210	860	9060	8200	8630	3610	65	33
0	P. kansuensis	Kan-KBL-1002	verse song	3	4.009	0.058	0.018	1.394	10070	2900	7170	5510	1010	10030	8720	7290	2900	55	23
0	P. kansuensis	Kan-KBL-1003	verse song	1	3.468	0.056	0.018	1.436	9790	3760	6030	4590	940	9660	8610	8460	3760	53	28
0	P. kansuensis	Kan-KBL-1003	verse song	2	3.485	0.033	0.018	1.23	9880	3250	6630	5920	1220	9860	8720	8630	3250	49	23
0	P. kansuensis	Kan-KBL-1003	verse song	3	4.376	0.044	0.018	1.29	9900	3330	6570	5260	1080	8480	4780	8290	3330	55	25
0	P. kansuensis	Kan-KBL-1003	verse song	4	3.538	0.046	0.02	1.124	9530	3310	6220	5380	860	8590	5140	8670	3310	48	21
0	P. kansuensis	Kan-KBL-1003	verse song	5	3.751	0.052	0.017	1.299	9900	4000	5900	4690	1200	8480	4880	8690	4000	52	24
0	P. kansuensis	Kan-KBL-1003	verse song	6	3.427	0.05	0.018	0.187	9770	3250	6520	6090	1180	8780	4930	8090	3250	35	4
0	P. kansuensis	Kan-KBL-1003	verse song	7	3.834	0.053	0.018	1.333	9810	3220	6590	6160	1180	8610	5180	8720	3220	53	25
0	P. kansuensis	Kan-KBL-1003	verse song	8	3.678	0.05	0.018	1.224	9790	3630	6160	5310	1030	8610	4970	8540	3630	52	24
0	P. kansuensis	Kan-KBL-1003	verse song	9	3.584	0.047	0.018	0.952	9880	3180	6700	6180	1340	8960	5010	9360	3180	48	18
0	P. kansuensis	Kan-KBL-1003	verse song	10	4.336	0.05	0.02	1.381	9900	3380	6520	5770	1220	8870	4900	9150	3380	55	27
0	P. kansuensis	Kan-KBL-1004	verse song	1	1.967	0.052	0.018	0.415	9250	5010	4240	3890	1870	8740	5010	8740	5360	31	8
0	P. kansuensis	Kan-KBL-1004	verse song	2	3.378	0.052	0.021	1.31	9750	3200	6550	5620	1120	9750	8310	7250	3960	50	24
0	P. kansuensis	Kan-KBL-1004	verse song	3	3.461	0.047	0.02	1.38	9750	4130	5620	4970	860	9230	8370	7750	4130	51	25
0	P. kansuensis	Kan-KBL-1004	verse song	4	3.401	0.047	0.024	1.342	9770	4150	5620	4910	890	9130	8240	8220	4150	50	24
0	P. kansuensis	Kan-KBL-1004	verse song	5	2.182	0.044	0.017	0.232	9660	3700	5960	5470	1140	9530	8390	8500	3700	31	5
0	P. kansuensis	Kan-KBL-1004	verse song	6	4.053	0.05	0.017	1.226	9840	3630	6210	5450	1530	9450	5080	8590	3630	52	22
0	P. kansuensis	Kan-KBL-1005	verse song	1	3.136	0.044	0.021	1.062	9640	3940	5700	5340	1080	9580	8330	8070	3940	47	20
0	P. kansuensis	Kan-KBL-1005	verse song	2	3.147	0.04	0.017	1.3	9730	3530	6200	5600	1210	9470	8260	8290	3530	49	24
0	P. kansuensis	Kan-KBL-1005	verse song	3	3.744	0.047	0.024	1.044	9660	3200	6460	5840	1280	9020	4860	8130	3200	49	19
0	P. kansuensis	Kan-KBL-1005	verse song	4	3.408	0.043	0.023	1.454	9530	3630	5900	5320	940	9300	8330	7320	3630	53	26
0	P. kansuensis	Kan-KBL-1005	verse song	5	2.189	0.044	0.024	0.23	9680	4000	5680	5080	1290	9640	8220	8310	4000	31	5
0	P. kansuensis	Kan-KBL-1005	verse song	6	3.329	0.053	0.026	1.401	10070	3400	6670	5660	1460	10070	8260	8460	3400	51	25
0	P. kansuensis	Kan-KBL-1005	verse song	7	3.517	0.05	0.024	1.359	10050	3440	6610	5430	1180	9680	8540	8200	3440	42	14
0	P. kansuensis	Kan-KBL-1005	verse song	8	5.398	0.058	0.018	1.416	8820	3330	6590	5260	1180	9300	4930	8590	3330	60	25
0	P. kansuensis	Kan-KBL-1005	verse song	9	3.455	0.046	0.02	1.381	10120	3740	6380	4590	1160	9840	8290	8330	3740	53	25
0	P. kansuensis	Kan-KBL-1005	verse song	10	3.53	0.043	0.021	1.52	10070	3780	6290	4610	1660	9900	8240	8090	3780	54	27
0	P. kansuensis	Kan-KBL-1006	verse song	1	3.742	0.05	0.02	1.671	9810	3810	6000	5080	690	9840	8910	8540	3810	60	30
0	P. kansuensis	Kan-KBL-1006	verse song	2	4.003	0.049	0.018	1.742	10240	4090	6150	5380	1390	10240	8850	8590	4090	62	31
0	P. kansuensis	Kan-KBL-1006	verse song	3	4.038	0.053	0.015	1.792	10350	3940	6410	5038	1040	10140	9100	8160	3940	63	32
0	P. kansuensis	Kan-KBL-1006	verse song	4	3.918	0.05	0.018	1.731	10370	3870	6500	5300	1160	10010	8850	8740	3870	62	30
0	P. kansuensis	Kan-KBL-1006	verse song	5	4.239	0.05	0.015	1.908	10440	3890	6550	5790	1270	9990	8720	9210	3890	64	34
0	P. kansuensis	Kan-KBL-1006	verse song	6	4.093	0.05	0.02	1.747	10440	4040	6400	5880	1270	10440	8970	9280	4040	53	21
0	P. kansuensis	Kan-KBL-1006	verse song	7	4.236	0.047	0.015	2.009	10400	3850	6540	6180	1380	10400	9060	8260	3850	66	36
0	P. kansuensis	Kan-KBL-1006	verse song	8	3.453	0.05	0.014	1.443	10500	3850	6650	5640	1330	10500	9040	8720	3850	56	26
0	P. kansuensis	Kan-KBL-1006	verse song	9	2.635	0.047	0.017	0.792	10370	3910	6460	5290	1360	10370	8870	8760	3910	43	16
0	P. kansuensis	Kan-KBL-1006	verse song	10	3.873	0.049	0.015	1.497	10140	3960	6180	5190	1070	8460	5640	8330	3960	57	27
0	P. kansuensis	Kan-KBL-1007	verse song	1	5.086	0.055	0.017	0.326	9770	3180	6590	5000	1010	7640	5440	7660	3180	46	6
0	P. kansuensis	Kan-KBL-1007	verse song	2	3.395	0.052	0.017	1.422	9940	3100	6840	5010	1070	9680	8610	7530	3100	53	25
0	P. kansuensis	Kan-KBL-1007	verse song	3	2.31	0.053	0.02	0.153	9920	3460	6460	5260	690	8930	8240	8720	3460	33	3
0	P. kansuensis	Kan-KBL-1007	verse song	4	3.667	0.053	0.02	1.432	9840	2920	6920	4810	630	8850	8010	7490	2920	54	25
0	P. kansuensis	Kan-KBL-1007	verse song	5	5.54	0.05	0.018	1.622	9580	2900	6680	4780	930	7810	5400	7470	2900	53	28
0	P. kansuensis	Kan-KBL-1007	verse song	6	6.085	0.055	0.015	1.51	9660	3250	6410	4800	1100	7600	5590	7570	3250	64	26
0	P. kansuensis	Kan-KBL-1007	verse song	7	4.912	0.059	0.018	1.264	9730	2950	6780	5360	930	7530	5810	7510	3250	57	22
0	P. kansuensis	Kan-KBL-1008	verse song	1	4.356	0.052	0.017	1.722	9880	3290	6590	5770	710	9080	8370	9060	3290	63	29
0	P. kansuensis	Kan-KBL-1008	verse song	2	3.996	0.055	0.018	1.634	9770	3350	6420	5880	690	9230	8540	9000	3350	59	28
0	P. kansuensis	Kan-KBL-1008	verse song	3	3.776	0.052	0.021	1.443	9960	3140	6820	6090	780	9150	8370	7750	3140	57	25
0	P. kansuensis	Kan-KBL-1008	verse song	4	3.866	0.052	0.018	1.525	9840	3070	6770	6100	820	9470	8650	8780	3070	58	26
0	P. kansuensis	Kan-KBL-1008	verse song	5	3.587	0.052	0.021	1.335	10030	3100	6930	6070	1120	9710	8590	9430	3270	54	23
0	P. kansuensis	Kan-KBL-1008	verse song	6	4.15	0.05	0.02	1.24	10030	3310	6720	5730	710	9380	8670	8070	3310	56	21
0	P. kansuensis	Kan-KBL-1008	verse song	7	3.75	0.056	0.026	1.158	9960	3030	6930	6070	1250	9990	8740	6820	3030	53	20
0	P. kansuensis	Kan-KBL-1008	verse song	8	3.734	0.052	0.021	1.329	9790	3180	6610	5900	750	9190	8440	9080	3180	56	23
0	P. kansuensis	Kan-KBL-1008	verse song	9	3.969	0.055	0.018	1.695	10200	3200	7000	6100	1360	9860	8500	8930	3200	60	29
0	P. kansuensis	Kan-KBL-1008	verse song	10	3.741	0.053	0.021	1.397	10050	3330	6720	5900	930	9320	8390	8290	3330	57	24
0	P. kansuensis	Kan-KBL-1009	verse song	1	3.478	0.05	0.021	1.372	9510	3720	5790	4760	920	9560	8440	7600	3720	49	23
0	P. kansuensis	Kan-KBL-1010	verse song	1	3.921	0.063	0.024	1.075	9320	3460	5860	4500	2820	8870	5680	7640	3460	48	18
0	P. kansuensis	Kan-KBL-1010	verse song	2	3.387	0.066	0.029	1.451	9340	3480	5860	4240	600	8910	8310	7570	3480	53	26
0	P. kansuensis	Kan-KBL-1010	verse song	3	4.336	0.074	0.037	1.121	9490	3960	5530	4150	1410	8310	5460	7620	3960	52	19
0	P. kansuensis	Kan-KBL-1010	verse song	4	3.358	0.063	0.023	1.274	9340	4040	5300	4190	500	8870	8370	7810	4040	54	23
0	P. kansuensis	Kan-KBL-1010	verse song	5	4.539	0.06	0.027	1.26502	9380	3380	6000	4580	1700	8260	5440	7550	3380	53	21
0	P. kansuensis	Kan-KBL-1010	verse song	6	4.469	0.056	0.026	1.259	9150	3440	5710	4820	2240	8310	5660	7980	3440	52	21
0	P. kansuensis	Kan-KBL-1010	verse song	7	3.429	0.065	0.024	1.462	9230	3440	5790	4910	840	9150	8310	7680	3440	54	26
0	P. kansuensis	Kan-KBL-1010	verse song	8	3.527	0.065	0.026	1.548	9300	3380	5920	4690	810	9190	8370	7850	3380	55	27
0	P. kansuensis	Kan-KBL-1010	verse song	9	4.121	0.06	0.024	1.192	9190	4040	5150	4010	2590	8180	5590	7810	4040	49	20
0	P. kansuensis	Kan-KBL-1010	verse song	10	4.359	0.071	0.029	1.281	9320	4000	5320	4650	3030	8440	5400	8070	4000	53	21
0	P. kansuensis	Kan-KBL-1011	verse song	1	3.922	0.05	0.018	1.838	9100	3610	5490	4600	630	9250	8290	7570	3610	64	34
0	P. kansuensis	Kan-KBL-1011	verse song	2	3.594	0.052	0.021	1.928	9040	3660	5380	4540	520	8890	8370	7550	3660	66	36
0	P. kansuensis	Kan-KBL-1011	verse song	3	3.902	0.055	0.015	1.737	9190	3740	5450	4520	790	9170	8370	7880	3740	63	32
0	P. kansuensis	Kan-KBL-1011	verse song	4	3.694	0.069	0.021	1.584	9430	3570	5860	4690	840	9580	8370	8050	3570	61	30
0	P. kansuensis	Kan-KBL-1011	verse song	5	4.025	0.062	0.018	1.811	9170	3660	5510	4540	630	9170	8310	7640	3660	67	34
0	P. kansuensis	Kan-KBL-1012	verse song	1	4.745	0.043	0.02	1.499	8970	3720	5250	4570	2220	7530	5310	7730	3720	55	25
0	P. kansuensis	Kan-KBL-1012	verse song	2	4.448	0.055	0.017	1.477	9300	3720	5580	4260	1620	8180	5490	7660	3720	53	24
0	P. kansuensis	Kan-KBL-1012	verse song	3	4.816	0.053	0.024	1.351	9280	3630	5650	4380	2930	8310	5380	7640	3630	53	22
0	P. kansuensis	Kan-KBL-1012	verse song	4	3.619	0.053	0.021	1.29	9170	3740	5430	4700	840	9130	8050	8440	3740	53	23
0	P. kansuensis	Kan-KBL-1012	verse song	5	4.879	0.052	0.021	1.098	9210	3630	5580	4570	2350	8590	5270	7250	3630	52	18
0	P. kansuensis	Kan-KBL-1012	verse song	6	3.474	0.058	0.018	1.179	9190	4110	5080	4180	600	9230	8370	7980	4110	52	21
0	P. kansuensis	Kan-KBL-1012	verse song	7	3.94	0.052	0.023	1.031	9000	3590	5410	4650	2750	7980	5230	7290	3590	47	17
0	P. kansuensis	Kan-KBL-1012	verse song	8	4.241	0.052	0.029	1.339	9020	3760	5260	4250	2870	8630	5160	7640	3760	52	22
0	P. kansuensis	Kan-KBL-1012	verse song	9	3.368	0.0654	0.023	1.272	9210	3960	5250	4350	560	9090	8460	7790	3960	51	23
0	P. kansuensis	Kan-KBL-1012	verse song	10	3.97	0.082	0.023	1.632	9170	3420	5750	4870	690	9210	8520	7700	3420	58	28
0	P. kansuensis	Kan-KBL-1201	verse song	1	3.363	0.065	0.021	1.129	9920	2730	7190	6370	1120	9770	8650	8610	2730	55	21
0	P. kansuensis	Kan-KBL-1201	verse song	2	4.626	0.056	0.02	1.885	9560	2990	6570	5830	1250	9060	5680	8440	3180	69	34
0	P. kansuensis	Kan-KBL-1201	verse song	3	4.726	0.076	0.02	1.973	10270	2990	7280	5940	1360	10270	8910	8520	3050	71	35
0	P. kansuensis	Kan-KBL-1201	verse song	4	4.594	0.055	0.017	2.159	10010	2990	7020	5680	1480	10010	8570	8460	2990	71	39
0	P. kansuensis	Kan-KBL-1201	verse song	5	4.339	0.055	0.021	1.879	9860	2900	6960	5790	1680	9150	5570	8440	2900	67	34
0	P. kansuensis	Kan-KBL-1201	verse song	6	4.459	0.059	0.018	1.943	9940	2990	6950	5750	1230	9940	8590	8220	2990	59	25
0	P. kansuensis	Kan-KBL-1201	verse song	7	4.472	0.052	0.023	1.949	9790	2860	6930	5880	1480	9790	5460	8410	2860	67	35
0	P. kansuensis	Kan-KBL-1201	verse song	8	4.314	0.053	0.021	1.88	10120	2880	7240	6240	1510	10120	8650	8370	2880	65	34
0	P. kansuensis	Kan-KBL-1201	verse song	9	4.072	0.059	0.02	1.629	9710	2860	6850	5620	1050	9710	8520	8180	2990	63	30
0	P. kansuensis	Kan-KBL-1201	verse song	10	4.308	0.055	0.02	1.875	10030	2880	7150	5840	2330	8760	5620	8180	2880	67	34
0	P. kansuensis	Kan-JZ-1001	verse song	1	3.625	0.042	0.021	1.269	9770	3630	6140	4530	760	9130	8370	7750	3630	55	23
0	P. kansuensis	Kan-JZ-1001	verse song	2	3.516	0.042	0.018	1.333	9560	3570	5990	4560	620	8930	8310	7680	3570	58	24
0	P. kansuensis	Kan-JZ-1001	verse song	3	3.06	0.043	0.02	0.624	9680	4020	5660	4010	750	9380	8630	7640	4020	46	12
0	P. kansuensis	Kan-JZ-1001	verse song	4	3.496	0.04	0.017	1.004	9640	3940	5700	4390	770	9230	8460	7290	3940	53	18
0	P. kansuensis	Kan-JZ-1001	verse song	5	3.645	0.043	0.02	1.426	9450	3830	5620	4500	820	9320	8500	7040	3830	59	26
0	P. kansuensis	Kan-JZ-1001	verse song	6	3.59	0.043	0.023	1.291	9640	3680	5960	4520	970	9470	8500	7620	3680	60	23
0	P. kansuensis	Kan-JZ-1001	verse song	7	3.744	0.042	0.021	1.277	9620	3910	5710	4180	780	9130	8350	7360	3910	59	24
0	P. kansuensis	Kan-JZ-1001	verse song	8	3.137	0.04	0.021	0.587	9340	4020	5320	4240	780	9320	8540	7510	4020	39	10
0	P. kansuensis	Kan-JZ-1001	verse song	9	3.509	0.04	0.02	1.409	9810	3890	4500	4500	880	9250	8370	6990	3890	64	25
0	P. kansuensis	Kan-JZ-1001	verse song	10	2.604	0.042	0.017	0.312	9880	4190	5690	4140	910	9320	8410	7900	4190	40	7
0	P. kansuensis	Kan-JZ-1501	verse song	1	3.947	0.049	0.018	1.547	9280	3480	5800	4010	1270	9280	8010	7230	3480	65	30
0	P. kansuensis	Kan-JZ-1501	verse song	2	4.179	0.05	0.017	1.68	9020	3460	5560	4150	1120	9020	7900	7620	3460	68	32
0	P. kansuensis	Kan-JZ-1501	verse song	3	4.234	0.049	0.02	1.554	9190	3220	5970	4050	1310	9190	7880	7680	3220	64	29
0	P. kansuensis	Kan-JZ-1501	verse song	4	4.112	0.065	0.026	1.15	9380	3400	5980	4150	1120	9380	7810	7170	3400	55	23
0	P. kansuensis	Kan-JZ-1501	verse song	5	4.286	0.056	0.021	1.126	9640	3550	6090	4260	1290	8970	7680	7810	3550	60	22
0	P. kansuensis	Kan-JZ-1501	verse song	6	3.857	0.055	0.02	1.729	9410	3380	6030	4240	1070	9280	7640	7790	3380	65	33
0	P. kansuensis	Kan-JZ-1502	verse song	1	2.567	0.037	0.021	0.927	9450	4470	4980	3380	1350	9450	8090	7530	4470	45	19
0	P. kansuensis	Kan-JZ-1502	verse song	2	2.413	0.034	0.02	0.272	10050	4470	5570	2950	1660	10050	8010	7380	4470	35	6
0	P. kansuensis	Kan-JZ-1502	verse song	3	2.591	0.037	0.02	0.785	10030	4430	5600	3570	1720	9660	7640	6500	4430	42	15
0	P. kansuensis	Kan-JZ-1502	verse song	4	2.632	0.037	0.023	0.869	10090	4370	5720	3380	1420	9450	8030	7190	4370	43	17
0	P. kansuensis	Kan-JZ-1502	verse song	5	2.931	0.039	0.023	0.947	10200	4390	5810	3350	1640	10030	8390	7140	4390	46	18
0	P. kansuensis	Kan-JZ-1502	verse song	6	3.414	0.04	0.023	0.745	10180	4370	5810	3230	1250	9340	8090	7230	4370	46	14
0	P. kansuensis	Kan-JZ-1502	verse song	7	2.657	0.039	0.02	0.79	10220	4370	5850	3830	1720	9960	8010	7250	4370	42	15
0	P. kansuensis	Kan-JZ-1502	verse song	8	3.06	0.042	0.02	0.624	10030	4450	5580	3660	1920	10030	8110	7810	4450	44	12
0	P. kansuensis	Kan-JZ-1502	verse song	9	2.658	0.037	0.02	0.863	9600	4320	5280	3410	1660	9600	8070	7450	4320	46	18
0	P. kansuensis	Kan-JZ-1502	verse song	10	3.559	0.039	0.02	0.828	9960	4370	5590	3510	1890	9960	8070	7320	4370	48	16
0	P. kansuensis	Kan-JZ-1503	verse song	1	2.93	0.075	0.02	1.293	9750	3680	6070	4000	1420	9510	8010	6050	3680	48	25
0	P. kansuensis	Kan-JZ-1503	verse song	2	2.956	0.072	0.021	1.313	9940	3780	6160	3880	1470	9940	7810	7140	3780	47	25
0	P. kansuensis	Kan-JZ-1503	verse song	3	2.909	0.078	0.021	1.226	9710	3700	6010	4070	1334	9710	8180	7770	3700	45	23
0	P. kansuensis	Kan-JZ-1503	verse song	4	3.085	0.071	0.018	1.29	9770	3570	6200	4130	1720	9770	8050	6670	3570	47	24
0	P. kansuensis	Kan-JZ-1503	verse song	5	2.948	0.071	0.02	0.95	9530	3680	5850	3830	1270	9530	7940	6780	3680	41	18
0	P. kansuensis	Kan-JZ-1503	verse song	6	2.233	0.069	0.023	0.525	9940	3680	6260	3590	1680	9940	8260	7340	3680	30	10
0	P. kansuensis	Kan-JZ-1503	verse song	7	3.661	0.039	0.021	1.129	9080	2790	6290	5160	1660	7920	5420	7880	3100	37	18
0	P. kansuensis	Kan-JZ-1503	verse song	8	3.226	0.0656	0.018	1.066	9660	3780	5880	3860	1340	9410	8070	7640	3780	44	20
0	P. kansuensis	Kan-JZ-1503	verse song	9	3.175	0.76	0.021	1.012	9810	3720	6090	3850	1450	9710	8260	7550	3720	44	19
0	P. kansuensis	Kan-JZ-1503	verse song	10	4.408	0.5	0.02	1.417	9860	3180	6680	4880	1950	8590	5640	7730	3590	43	22
0	P. kansuensis	Kan-MXFF-1001	verse song	1	3.662	0.042	0.021	1.149	9710	4260	5450	4690	810	9380	8570	8460	4260	53	20
0	P. kansuensis	Kan-MXFF-1001	verse song	2	3.516	0.042	0.021	1.204	10220	4320	5900	4780	1170	9710	8540	8460	4320	53	21
0	P. kansuensis	Kan-MXFF-1001	verse song	3	3.516	0.042	0.02	1.156	9900	4190	5710	4830	950	9490	8540	8130	4190	52	20
0	P. kansuensis	Kan-MXFF-1001	verse song	4	3.665	0.043	0.023	1.277	10140	4170	5970	4480	1310	9750	8440	8260	4170	54	22
0	P. kansuensis	Kan-MXFF-1001	verse song	5	3.588	0.044	0.021	1.271	10030	4150	5880	4930	1210	9710	8500	8030	4150	54	22
0	P. kansuensis	Kan-MXFF-1001	verse song	6	3.908	0.043	0.023	1.413	10030	4240	5790	4800	650	9150	8500	8440	4240	58	24
0	P. kansuensis	Kan-MXFF-1001	verse song	7	4.336	0.044	0.018	1.925	9490	4320	5170	4290	540	9060	8520	8460	4320	66	33
0	P. kansuensis	Kan-MXFF-1001	verse song	8	4.092	0.042	0.023	1.406	9280	4320	4960	4680	750	9250	8500	8260	4320	59	24
0	P. kansuensis	Kan-MXFF-1001	verse song	9	3.51	0.044	0.018	1.139	10010	4130	5880	4410	1100	9560	8460	8540	4130	52	20
0	P. kansuensis	Kan-MXFF-1001	verse song	10	3.873	0.042	0.021	1.458	9920	3980	5940	4630	950	9340	8410	8240	3980	58	25
0	P. kansuensis	Kan-MXFF-1002	verse song	1	4.966	0.042	0.021	1.67	10050	3660	6390	5720	1160	9990	8610	8050	3660	72	28
0	P. kansuensis	Kan-MXFF-1002	verse song	2	4.673	0.05	0.021	1.731	10220	3700	6520	5900	1180	10220	8870	8370	3700	75	29
0	P. kansuensis	Kan-MXFF-1002	verse song	3	3.609	0.039	0.017	0.669	9960	4170	5790	4990	820	9770	8950	8440	4170	56	12
0	P. kansuensis	Kan-MXFF-1002	verse song	4	3.709	0.039	0.017	0.306	9810	4240	5570	4610	630	9410	8650	8740	4240	52	6
0	P. kansuensis	Kan-MXFF-1002	verse song	5	3.738	0.044	0.021	0.783	9810	3960	5850	5450	1080	9580	8500	8910	3960	60	14
0	P. kansuensis	Kan-MXFF-1002	verse song	6	4.588	0.053	0.023	1.741	9880	3660	6220	4930	880	9490	8610	8240	3660	73	29
0	P. kansuensis	Kan-MXFF-1002	verse song	7	5.223	0.043	0.023	2.097	10010	3810	6200	5250	1120	9600	8480	7920	3810	79	35
0	P. kansuensis	Kan-MXFF-1002	verse song	8	4.735	0.04	0.017	2.024	9710	3680	6030	4650	800	9620	8540	8010	3680	76	34
0	P. kansuensis	Kan-MXFF-1502	verse song	1	3.834	0.058	0.02	1.69	9840	4390	5450	3310	940	9230	8290	7380	4390	60	26
0	P. kansuensis	Kan-MXFF-1502	verse song	2	3.481	0.056	0.02	0.954	9790	4600	5190	3330	1100	9700	8500	7470	4600	54	18
0	P. kansuensis	Kan-MXFF-1502	verse song	3	3.697	0.052	0.023	1.127	10090	4340	5750	4090	1400	9860	8460	7600	4340	57	21
0	P. kansuensis	Kan-MXFF-1502	verse song	4	3.645	0.055	0.02	1.072	9920	4780	5140	3030	1350	9920	8570	7190	4780	56	20
0	P. kansuensis	Kan-MXFF-1502	verse song	5	3.781	0.058	0.023	1.248	10220	4170	6050	4090	1500	9900	8390	7450	4170	59	23
0	P. kansuensis	Kan-MXFF-1502	verse song	6	3.506	0.058	0.024	0.952	10050	4170	5880	3940	1520	10010	8480	7530	4170	54	18
0	P. kansuensis	Kan-MXFF-1502	verse song	7	3.488	0.071	0.029	1.22	10200	4170	6030	3590	1370	9810	8440	7770	4170	56	23
0	P. kansuensis	Kan-MXFF-1502	verse song	8	2.647	0.047	0.021	0.541	10030	4300	5730	3740	1070	9530	8460	8050	4800	42	12
0	P. kansuensis	Kan-MXFF-1502	verse song	9	3.375	0.05	0.021	0.873	10030	4280	5750	3590	1550	10030	8520	7880	4280	52	17
0	P. kansuensis	Kan-MXFF-1502	verse song	10	3.165	0.049	0.021	0.86	9920	4450	5460	3420	1310	9730	8330	7230	4820	51	17
0	P. kansuensis	Kan-MXFF-1503	verse song	1	3.503	0.042	0.02	1.448	9600	3610	5990	4560	1200	9600	7940	7850	4020	57	26
0	P. kansuensis	Kan-MXFF-1503	verse song	2	3.422	0.046	0.023	1.22	9380	4130	5250	3660	1050	9380	8090	7750	4130	53	21
0	P. kansuensis	Kan-MXFF-1503	verse song	3	4.162	0.05	0.021	1.864	9620	3610	6010	5190	1200	9250	8050	7810	3940	62	31
0	P. kansuensis	Kan-MXFF-1503	verse song	4	4.064	0.047	0.024	1.708	9510	3680	5830	4260	1370	9510	8130	7750	3680	61	29
0	P. kansuensis	Kan-MXFF-1503	verse song	5	4.202	0.047	0.023	1.592	9410	3530	5880	4370	1030	9190	8160	7900	3530	50	17
0	P. kansuensis	Kan-MXFF-1503	verse song	6	3.763	0.044	0.024	1.77	9320	3500	5820	4400	1020	9320	8070	8130	3500	62	30
0	P. kansuensis	Kan-MXFF-1503	verse song	7	3.87	0.065	0.023	1.445	9600	3400	6200	4690	1070	9600	8130	8590	3400	59	24
0	P. kansuensis	Kan-MXFF-1503	verse song	8	4.05	0.049	0.02	1.893	9150	3570	5580	4650	1120	9150	8030	7770	4190	64	32
0	P. kansuensis	Kan-MXFF-1503	verse song	9	4.539	0.058	0.017	2.126	9470	3180	6290	5440	1010	9250	8240	7770	3180	74	39
0	P. kansuensis	Kan-MXFF-1503	verse song	10	5.865	0.066	0.021	2.921	9490	3270	6220	5650	1350	9490	8130	8330	3350	89	51
0	P. kansuensis	Kan-MXFF-1504	verse song	1	4.153	0.06	0.018	1.246	10220	3250	6970	6090	1570	9860	8290	8500	3250	64	23
0	P. kansuensis	Kan-MXFF-1504	verse song	2	3.149	0.066	0.021	0.338	9990	3350	6640	5900	1960	9990	8030	8590	3350	44	7
0	P. kansuensis	Kan-MXFF-1504	verse song	3	4.394	0.063	0.021	1.728	10050	3050	7000	5970	1330	9510	8180	8570	3050	69	30
0	P. kansuensis	Kan-MXFF-1504	verse song	4	4.316	0.065	0.018	1.947	9990	3010	6980	5680	1400	9990	8200	8540	3010	69	33
0	P. kansuensis	Kan-MXFF-1504	verse song	5	4.079	0.065	0.018	1.738	10270	2970	7300	6020	2210	10270	8050	8950	2970	66	30
0	P. kansuensis	Kan-MXFF-1504	verse song	6	4.906	0.068	0.018	2.018	9790	3180	6610	5660	1370	9790	8160	8180	3180	73	34
0	P. kansuensis	Kan-MXFF-1504	verse song	7	4.509	0.071	0.018	1.819	9960	3160	6800	5940	1890	8650	3610	8690	3160	69	31
0	P. kansuensis	Kan-MXFF-1504	verse song	8	4.215	0.065	0.021	1.861	9810	3050	6760	5680	1800	9810	8010	8570	3050	65	32
0	P. kansuensis	Kan-MXFF-1504	verse song	9	4.905	0.074	0.017	2.269	10290	3120	7170	5620	1890	10010	8110	8740	3120	65	37
0	P. kansuensis	Kan-MXFF-1504	verse song	10	4.358	0.075	0.02	2.076	9880	3050	6830	5590	1780	9880	8090	8590	3050	63	34
0	P. kansuensis	Kan-MXFF-1505	verse song	1	3.748	0.053	0.02	1.004	10200	3270	6930	5570	2900	9900	5810	8290	3270	52	18
0	P. kansuensis	Kan-MXFF-1505	verse song	2	3.632	0.078	0.021	1.438	10220	3200	7020	5620	2020	9920	7900	8610	3200	57	26
0	P. kansuensis	Kan-MXFF-1505	verse song	3	4.194	0.058	0.021	1.589	10090	3200	6890	5180	2300	9130	5490	8390	3200	59	28
0	P. kansuensis	Kan-MXFF-1505	verse song	4	3.121	0.055	0.018	1.535	10400	3140	7260	5230	2950	9320	5810	8370	3140	64	27
0	P. kansuensis	Kan-MXFF-1505	verse song	5	4.628	0.055	0.023	1.661	10240	3220	7020	5360	2920	9600	5640	8370	3220	60	29
0	P. kansuensis	Kan-MXFF-1505	verse song	6	3.858	0.055	0.02	1.657	10220	3250	6970	5460	2970	10010	6070	8610	3250	59	29
0	P. kansuensis	Kan-MXFF-1505	verse song	7	4.493	0.074	0.018	1.532	10310	3200	7110	5420	2240	9130	4450	8370	3350	57	27
0	P. kansuensis	Kan-MXFF-1505	verse song	8	4.524	0.081	0.018	1.696	10160	3160	7000	5420	2540	9170	4750	8220	3310	63	30
0	P. kansuensis	Kan-MXFF-1505	verse song	9	3.451	0.069	0.02	1.293	9920	3180	6740	5300	1830	9920	8090	8500	3180	52	23
0	P. kansuensis	Kan-MXFF-1505	verse song	10	3.919	0.047	0.021	1.471	9860	3250	6610	5360	1850	9080	5700	7920	3350	57	26
0	P. kansuensis	Kan-HLHT-1301	verse song	1	3.686	0.047	0.021	1.67	10070	3330	6740	5980	2410	9210	5810	8090	3330	54	26
0	P. kansuensis	Kan-HLHT-1301	verse song	2	3.594	0.049	0.026	1.055	9810	3380	6430	4880	1140	8970	7830	7940	3380	42	15
0	P. kansuensis	Kan-HLHT-1301	verse song	3	3.787	0.049	0.023	1.086	10310	3500	6810	6100	2620	9640	5440	7640	3500	48	17
0	P. kansuensis	Kan-HLHT-1301	verse song	4	4.093	0.049	0.026	1.796	10330	3250	7080	6590	2630	9150	5550	7940	3250	57	28
0	P. kansuensis	Kan-HLHT-1301	verse song	5	4.302	0.049	0.015	1.863	10090	3290	6800	6000	1450	9410	7960	8180	3290	57	29
0	P. kansuensis	Kan-HLHT-1301	verse song	6	4.497	0.049	0.014	1.673	10200	3330	6870	6330	2430	9360	5850	7880	3330	57	26
0	P. kansuensis	Kan-HLHT-1301	verse song	7	4.23	0.042	0.023	1.721	10120	3480	6640	5950	1600	9300	5400	8030	3480	55	27
0	P. kansuensis	Kan-HLHT-1301	verse song	8	3.908	0.046	0.023	1.851	10270	3350	6920	6230	1510	9860	5490	8070	3350	55	29
0	P. kansuensis	Kan-HLHT-1301	verse song	9	4.636	0.044	0.023	2.075	9810	3330	6480	5720	1770	9300	5490	7880	3330	61	32
0	P. kansuensis	Kan-HLHT-1301	verse song	10	4.363	0.053	0.027	1.562	9810	3460	6350	5020	1120	9280	5530	7680	3460	51	22
0	P. kansuensis	Kan-WGET-1301	verse song	1	4.527	0.069	0.023	1.754	9430	3420	6010	5230	780	9300	8350	8390	3420	58	27
0	P. kansuensis	Kan-WGET-1301	verse song	2	4.868	0.069	0.024	2.326	9450	3380	6070	5080	1010	9450	8410	8200	3380	65	35
0	P. kansuensis	Kan-WGET-1301	verse song	3	3.944	0.065	0.026	1.005	9450	3290	6160	5380	1080	9450	8200	8410	3530	50	16
0	P. kansuensis	Kan-XLS-1301	verse song	1	3.632	0.046	0.018	1.766	9620	3780	5840	4960	630	9300	8670	7810	3780	56	39
0	P. kansuensis	Kan-XLS-1301	verse song	2	3.588	0.05	0.017	1.693	9860	3050	6810	5970	840	9360	8520	7600	3050	54	37
0	P. kansuensis	Kan-XLS-1301	verse song	3	3.934	0.052	0.015	1.745	9860	2860	7000	5920	1060	9620	8570	7400	2860	57	38
0	P. kansuensis	Kan-XLS-1301	verse song	4	3.763	0.05	0.02	1.618	9730	3220	6510	5780	560	9340	8610	8200	3220	54	36
0	P. kansuensis	Kan-XLS-1301	verse song	5	3.529	0.05	0.021	1.629	9680	2920	6760	5690	1050	9640	8590	7620	2920	53	36
0	P. kansuensis	Kan-XLS-1301	verse song	6	3.848	0.055	0.02	2.03	9840	3050	6790	5640	630	9130	8500	8090	3050	61	44
0	P. kansuensis	Kan-XLS-1301	verse song	7	3.574	0.04	0.02	1.674	9430	3030	6400	5690	620	9230	8610	8330	3030	54	37
0	P. kansuensis	Kan-XLS-1301	verse song	8	4.51	0.043	0.015	2.571	9470	2860	6610	5360	650	9150	8500	7980	2860	72	55
0	P. kansuensis	Kan-XLS-1301	verse song	9	3.651	0.05	0.024	1.766	9730	2920	6810	5620	730	9080	7350	8350	2920	56	39
0	P. kansuensis	Kan-XLS-1302	verse song	1	2.905	0.06	0.018	1.451	9900	4450	5450	3770	840	9450	8610	7550	4450	45	32
0	P. kansuensis	Kan-XLS-1302	verse song	2	3.057	0.056	0.018	1.802	9790	4260	5530	3680	730	9620	8610	7850	4880	50	39
0	P. kansuensis	Kan-XLS-1302	verse song	3	3.229	0.055	0.023	1.796	9920	4500	5420	3570	790	9920	8650	7700	4500	50	39
0	P. kansuensis	Kan-XLS-1302	verse song	4	2.425	0.047	0.026	1.211	9790	4390	5400	4220	810	9640	8590	7790	4390	37	27
0	P. kansuensis	Kan-XLS-1302	verse song	5	3.346	0.05	0.023	1.893	9790	3330	6460	4610	780	9340	8540	7570	3330	50	40
0	P. kansuensis	Kan-XLS-1302	verse song	6	3.384	0.052	0.02	1.915	9840	3480	6360	4480	880	9560	8570	7600	3480	51	41
0	P. kansuensis	Kan-XLS-1303	verse song	1	3.937	0.067	0.023	1.805	9940	3270	6670	5230	1420	9600	5080	7900	3270	59	32
0	P. kansuensis	Kan-XLS-1303	verse song	2	3.995	0.053	0.02	1.695	9620	3420	6200	5470	1940	8910	5060	7660	3400	58	30
0	P. kansuensis	Kan-XLS-1304	verse song	1	3.343	0.072	0.024	1.735	10350	2820	7430	5060	1030	10240	8410	7080	2920	50	39
0	P. kansuensis	Kan-XLS-1304	verse song	2	2.565	0.059	0.02	1.667	9710	4340	5370	3950	860	9710	8460	7680	4340	43	36
0	P. kansuensis	Kan-XLS-1304	verse song	3	3.2	0.065	0.02	1.596	9880	3030	6850	5150	930	9840	8370	7510	3030	46	36
0	P. kansuensis	Kan-XLS-1304	verse song	4	3.191	0.037	0.023	1.631	10200	3140	7060	3910	900	10070	8220	6670	3140	43	30
0	P. kansuensis	Kan-XLS-1304	verse song	5	2.996	0.058	0.026	1.822	9320	3700	5620	4520	750	9380	8390	7490	3700	47	39
0	P. kansuensis	Kan-XLS-1304	verse song	6	3.159	0.05	0.018	1.769	9790	3870	5920	4260	750	9790	8440	7120	3870	47	38
0	P. kansuensis	Kan-XLS-1304	verse song	7	2.808	0.056	0.023	1.696	10240	2900	7340	4690	1020	10010	8500	7450	2900	46	38
0	P. kansuensis	Kan-XLS-1304	verse song	8	2.992	0.053	0.018	1.764	9600	4750	4850	3620	800	9660	8540	7700	4750	44	36
0	P. kansuensis	Kan-XLS-1304	verse song	9	2.998	0.05	0.027	1.484	9860	4300	5560	3920	690	9190	8500	7700	4560	43	33
0	P. kansuensis	Kan-XLS-1304	verse song	10	2.901	0.04	0.018	1.237	9840	2620	7220	5030	710	8780	7830	7620	2620	39	27
0	P. kansuensis	Kan-XLS-1305	verse song	1	3.295	0.0525	0.017	1.666	10070	3590	6480	4310	670	10070	8570	6820	3590	50	36
0	P. kansuensis	Kan-XLS-1305	verse song	2	3.35	0.049	0.021	1.664	9990	3180	6810	4850	950	9580	8290	7620	3180	48	33
0	P. kansuensis	Kan-XLS-1305	verse song	3	3.777	0.053	0.02	1.478	9960	3760	6200	3940	930	9960	8670	7490	3760	47	32
0	P. kansuensis	Kan-XLS-1305	verse song	4	3.487	0.052	0.023	1.905	9560	3050	6510	5080	950	9560	8310	7450	3050	51	38
0	P. kansuensis	Kan-XLS-1305	verse song	5	3.677	0.05	0.021	1.75	9880	3330	6550	4350	690	9530	8240	7080	3330	51	38
0	P. kansuensis	Kan-XLS-1305	verse song	6	3.208	0.049	0.023	1.526	10010	3760	6250	4010	620	9900	8460	7830	3760	46	33
0	P. kansuensis	Kan-XLS-1305	verse song	7	3.806	0.053	0.021	1.856	10090	3070	7020	5170	750	9730	8330	8240	3070	52	36
0	P. kansuensis	Kan-XLS-1305	verse song	8	3.777	0.058	0.023	1.763	10090	3120	6970	5060	860	9600	8290	7530	3120	49	35
0	P. kansuensis	Kan-XLS-1305	verse song	9	3.424	0.047	0.02	1.681	9990	3630	6360	4050	740	9680	8330	7640	3630	49	36
0	P. kansuensis	Kan-XLS-1305	verse song	10	3.771	0.056	0.017	1.88	10050	3160	6890	4970	940	9360	8260	8180	3160	52	37
0	P. kansuensis	Kan-XLS-1307	verse song	1	3.628	0.065	0.018	1.342	10480	3610	6870	6180	1890	10220	8330	8090	3610	55	23
0	P. kansuensis	Kan-XLS-1307	verse song	2	3.664	0.066	0.02	1.619	9730	2580	7150	5920	690	9360	8650	6860	2580	49	32
0	P. kansuensis	Kan-XLS-1307	verse song	3	2.873	0.056	0.018	1.143	9960	2620	7340	5970	810	9960	8290	7320	2620	41	23
0	P. kansuensis	Kan-XLS-1307	verse song	4	3.712	0.056	0.021	1.076	10370	3570	6800	6180	1310	9470	8160	7850	3570	50	18
0	P. kansuensis	Kan-XLS-1307	verse song	5	3.3	0.068	0.023	1.223	9940	2510	7430	5750	710	9380	8390	7880	2510	43	24
0	P. kansuensis	Kan-XLS-1307	verse song	6	3.599	0.078	0.02	1.32	10200	2640	7560	5650	820	8460	6690	7600	2640	41	26
0	P. kansuensis	Kan-XLS-1307	verse song	7	4.08	0.068	0.013	2.536	10120	2790	7330	5820	1200	9960	8670	6840	2790	62	51
0	P. kansuensis	Kan-TZS-1001	verse song	1	3.096	0.059	0.026	0.889	9840	4090	5750	4560	1050	9790	8480	7940	4090	40	16
0	P. kansuensis	Kan-TZS-1001	verse song	2	2.874	0.075	0.02	0.844	10070	4320	5750	4030	1590	9920	8330	8350	4320	45	17
0	P. kansuensis	Kan-TZS-1001	verse song	3	4.423	0.071	0.02	2.02	9450	3310	6140	4390	790	9380	8590	7510	3310	73	37
0	P. kansuensis	Kan-TZS-1001	verse song	4	3.853	0.078	0.02	1.515	9620	3420	6200	5430	1010	9580	8570	7600	3420	61	28
0	P. kansuensis	Kan-TZS-1001	verse song	5	3.681	0.071	0.015	1.322	9860	3830	6030	4690	800	9860	8800	7620	3830	60	25
0	P. kansuensis	Kan-TZS-1001	verse song	6	3.628	0.076	0.015	1.323	9450	3270	6180	4410	780	9410	8410	7680	3270	57	25
0	P. kansuensis	Kan-TZS-1001	verse song	7	3.213	0.081	0.021	1.023	9960	4370	5590	4520	1120	9450	8220	8290	4370	46	21
0	P. kansuensis	Kan-TZS-1001	verse song	8	4.677	0.082	0.02	2.017	9320	3460	5860	4330	1320	8820	5100	7550	3460	74	37
0	P. kansuensis	Kan-TZS-1001	verse song	9	3.327	0.082	0.017	0.934	9580	3590	5990	3880	630	9430	8800	7470	3590	52	18
0	P. kansuensis	Kan-TZS-1001	verse song	10	3.16	0.078	0.021	0.976	9790	4690	5100	3960	670	9790	8480	7980	4690	47	20
0	P. kansuensis	Kan-TZS-1002	verse song	1	4.455	0.06	0.023	2.007	10030	4240	5790	4350	1140	10030	8610	7700	4240	74	40
0	P. kansuensis	Kan-TZS-1002	verse song	2	5.143	0.058	0.024	2.757	9860	3890	5970	4800	1160	9730	8220	6580	3890	56	24
0	P. kansuensis	Kan-TZS-1002	verse song	3	4.478	0.06	0.024	2.162	9920	3910	6010	5380	1160	9920	8390	7620	3910	77	42
0	P. kansuensis	Kan-TZS-1002	verse song	4	4.529	0.053	0.026	2.407	9940	3830	6110	4310	1080	9940	8630	7450	3830	56	27
0	P. kansuensis	Kan-TZS-1002	verse song	5	4.78	0.071	0.018	2.281	9880	4090	5790	5140	1230	9880	8650	7250	4090	77	44
0	P. kansuensis	Kan-TZS-1002	verse song	6	4.754	0.049	0.015	2.104	9920	4280	5640	4540	1160	9810	8440	7210	4280	75	40
0	P. kansuensis	Kan-TZS-1002	verse song	7	4.735	0.059	0.024	2.271	10010	3910	6100	4860	1120	9840	8540	7450	3910	76	43
0	P. kansuensis	Kan-TZS-1002	verse song	8	4.629	0.062	0.024	2.438	9960	3960	6000	4350	1070	9960	8610	7060	4060	58	27
0	P. kansuensis	Kan-TZS-1002	verse song	9	3.57	0.063	0.029	0.294	9880	4320	5560	4600	830	9880	8590	8050	4320	53	19
0	P. kansuensis	Kan-TZS-1003	verse song	1	3.429	0.059	0.021	1.327	9920	4190	5730	4250	1170	9920	8760	7830	4190	57	25
0	P. kansuensis	Kan-TZS-1003	verse song	2	3.403	0.067	0.026	1.375	9680	4040	5640	4280	750	9680	8590	8010	4040	56	26
0	P. kansuensis	Kan-TZS-1003	verse song	3	3.543	0.072	0.017	1.252	9790	4110	5680	4260	910	9600	8690	8130	4110	54	23
0	P. kansuensis	Kan-TZS-1003	verse song	4	3.481	0.076	0.026	1.229	9860	4090	5770	4520	880	9860	8760	7770	4090	53	23
0	P. kansuensis	Kan-TZS-1003	verse song	5	3.313	0.089	0.021	0.988	9790	4300	5490	4480	970	9790	8690	8460	4300	50	19
0	P. kansuensis	Kan-TZS-1003	verse song	6	4.012	0.068	0.017	1.384	9860	4280	5580	3750	1060	9860	8670	6560	4280	59	26
0	P. kansuensis	Kan-TZS-1003	verse song	7	3.636	0.094	0.026	1.372	9790	3960	5830	4450	1120	9680	8520	7490	3960	57	26
0	P. kansuensis	Kan-TZS-1003	verse song	8	3.336	0.087	0.03	0.872	9640	4390	5250	4170	840	9640	8630	7530	4390	47	17
0	P. kansuensis	Kan-TZS-1003	verse song	9	3.68	0.095	0.026	1.126	9730	4190	5540	4310	840	9490	8650	7770	4190	52	21
0	P. kansuensis	Kan-TZS-1003	verse song	10	3.436	0.087	0.023	1.118	9680	4130	5550	3980	1030	9680	8740	7830	4130	52	21
0	P. kansuensis	Kan-TZS-8128	verse song	1	3.723	0.055	0.024	1.284	9510	3870	5640	4240	630	9020	8390	7530	3870	49	24
0	P. kansuensis	Kan-TZS-8128	verse song	2	3.471	0.087	0.023	1.124	9660	3780	5880	4510	780	9280	8500	7880	3780	47	20
0	P. kansuensis	Kan-TZS-8128	verse song	3	3.596	0.075	0.023	0.925	9580	3630	5950	4500	1070	9470	8260	7790	3630	48	16
0	P. kansuensis	Kan-TZS-8128	verse song	4	3.784	0.088	0.021	1.118	9750	3720	6030	4750	920	9230	8310	8090	3720	50	19
0	P. kansuensis	Kan-TZS-8128	verse song	5	3.604	0.088	0.024	0.918	9680	3910	5770	4330	1120	9490	8370	8030	3910	48	16
0	P. kansuensis	Kan-TZS-8128	verse song	6	3.568	0.085	0.026	0.899	9510	3700	5810	4670	880	9510	8370	8010	3700	46	16
0	P. kansuensis	Kan-TZS-8128	verse song	7	3.725	0.082	0.024	1.169	9660	4240	5420	4260	970	9380	8410	8370	4240	51	20
0	P. kansuensis	Kan-TZS-8128	verse song	8	3.619	0.091	0.023	0.991	9730	3780	5950	4680	1110	9680	8570	8180	3780	47	17
0	P. kansuensis	Kan-TZS-8128	verse song	9	3.895	0.094	0.029	1.278	9580	3870	4540	5710	970	9510	8540	7620	3870	51	22
0	P. kansuensis	Kan-TZS-8128	verse song	10	3.9	0.088	0.023	1.152	9990	3960	6030	4330	1060	9580	8520	8130	3960	51	20
0	P. kansuensis	Kan-TZS-1503	verse song	1	3.607	0.068	0.023	1.055	10240	3960	6280	4280	1720	10240	8520	8090	3960	56	20
0	P. kansuensis	Kan-TZS-1503	verse song	2	3.781	0.072	0.023	1.172	9040	3850	5190	4650	1780	10370	8590	8650	3850	57	22
0	P. kansuensis	Kan-TZS-1503	verse song	3	3.244	0.068	0.024	0.616	10480	3940	6540	4540	1810	10480	8670	8480	3940	46	12
0	P. kansuensis	Kan-TZS-1503	verse song	4	2.995	0.071	0.021	0.55	10420	4000	6420	4540	1570	10420	8630	8540	4000	44	11
0	P. kansuensis	Kan-TZS-1503	verse song	5	2.964	0.059	0.021	0.67	10140	4000	6140	4440	1460	10140	8670	8440	4000	45	13
0	P. kansuensis	Kan-TZS-1503	verse song	6	3.674	0.055	0.02	1.104	9880	4110	5770	4350	1080	9880	8800	7790	4110	56	21
0	P. kansuensis	Kan-TZS-1504	verse song	1	3.449	0.076	0.018	0.838	10160	3980	6180	4270	1870	10160	8290	7730	4260	54	17
0	P. kansuensis	Kan-TZS-1504	verse song	2	4.204	0.074	0.024	1.3	10030	3960	6070	4220	1770	10030	8260	8220	3960	62	26
0	P. kansuensis	Kan-TZS-1504	verse song	3	3.088	0.074	0.018	0.949	9900	4110	5790	4220	1660	9900	8240	7620	4110	53	19
0	P. kansuensis	Kan-TZS-1504	verse song	4	3.796	0.068	0.023	1.356	9990	3870	6120	4880	1770	9430	4540	7770	4110	58	23
0	P. kansuensis	Kan-TZS-1504	verse song	5	3.712	0.072	0.024	1.455	10030	3720	6310	4350	1360	9730	8370	8180	4060	62	28
0	P. kansuensis	Kan-TZS-1504	verse song	6	4.562	0.078	0.018	2.485	10120	4040	6080	4250	1780	10120	8160	8220	4220	80	47
0	P. kansuensis	Kan-TZS-1504	verse song	7	3.718	0.074	0.02	0.96	9810	4110	5700	3940	1330	8410	4470	7810	4370	53	19
0	P. kansuensis	Kan-TZS-1504	verse song	8	3.52	0.076	0.02	1.329	10120	4220	5900	4580	1900	9880	7980	7940	4430	58	26
0	P. kansuensis	Kan-TZS-1504	verse song	9	2.558	0.063	0.018	0.777	9880	4090	5790	4040	1470	9600	8130	7770	4090	45	15
0	P. kansuensis	Kan-TZS-1504	verse song	10	3.445	0.074	0.018	1.15	9810	4300	5510	4300	1680	9810	8130	7600	4750	56	23
0	P. kansuensis	Kan-TZS-1505	verse song	1	3.828	0.063	0.021	1.668	10160	2970	7190	5380	1380	9300	4370	8090	2970	60	31
0	P. kansuensis	Kan-TZS-1505	verse song	2	5.574	0.06	0.023	0.851	10240	3440	6800	5620	1550	9320	5180	7770	3440	56	16
0	P. kansuensis	Kan-TZS-1505	verse song	3	2.856	0.058	0.023	0.769	10270	3720	6550	5100	1640	10270	8110	8590	3720	39	15
0	P. kansuensis	Kan-TZS-1505	verse song	4	3.996	0.047	0.023	0.776	10070	3440	6630	5490	1440	9490	4450	8930	3440	48	15
0	P. kansuensis	Kan-TZS-1505	verse song	5	2.577	0.055	0.021	0.438	10270	3890	6380	5140	1420	10270	8460	8890	3890	35	9
0	P. kansuensis	Kan-TZS-1505	verse song	6	2.694	0.059	0.018	0.885	10350	3460	6890	5810	1760	10350	8590	8820	3460	43	17
0	P. kansuensis	Kan-TZS-1505	verse song	7	4.259	0.052	0.018	1.036	10330	3290	7040	5960	1790	10200	4520	8690	3290	53	20
0	P. kansuensis	Kan-TZS-1505	verse song	8	4.86	0.058	0.02	0.518	10310	3780	6530	5700	1500	9360	4150	9020	3780	49	10
0	P. kansuensis	Kan-TZS-1505	verse song	9	4.954	0.046	0.018	1.085	10200	3680	6520	5380	1460	9660	4670	7680	3680	58	21
0	P. kansuensis	Kan-TZS-1505	verse song	10	5.137	0.053	0.018	1.252	10270	3570	6700	5620	1210	9680	4060	7250	3570	61	24
0	P. kansuensis	Kan-TZS-1506	verse song	1	3.369	0.06	0.018	0.667	10290	3530	6760	5980	1030	9620	8010	8130	3530	50	13
0	P. kansuensis	Kan-TZS-1506	verse song	2	2.977	0.062	0.02	0.506	10420	3500	6920	6220	1180	9710	8480	9280	3910	46	10
0	P. kansuensis	Kan-TZS-1506	verse song	3	2.799	0.065	0.04	0.089	10290	3940	6350	6350	1120	9960	8720	9190	5160	39	2
0	P. kansuensis	Kan-TZS-1506	verse song	4	2.914	0.06	0.02	0.233	10240	4220	6020	5460	1180	9790	8610	9040	4220	42	5
0	P. kansuensis	Kan-TZS-1506	verse song	5	2.884	0.065	0.014	0.188	10570	4090	6480	6480	1200	9860	8690	8180	4090	42	4
0	P. kansuensis	Kan-TZS-1506	verse song	6	3.316	0.059	0.02	0.664	10350	3850	6500	6180	1360	10160	8800	8890	3850	50	13
0	P. kansuensis	Kan-TZS-1506	verse song	7	3.578	0.069	0.017	0.616	10290	3910	6380	6110	1400	10010	8570	8260	3910	51	12
0	P. kansuensis	Kan-TZS-1507	verse song	1	3.369	0.065	0.02	0.915	9560	4090	5470	3610	1010	9560	8290	7360	4340	45	17
0	P. kansuensis	Kan-TZS-1507	verse song	2	3.07	0.042	0.015	1.127	9730	4060	5670	3850	1270	9730	8460	7360	4060	48	21
0	P. kansuensis	Kan-TZS-1507	verse song	3	2.889	0.036	0.024	0.622	9580	4170	5410	3490	1210	9580	8370	7660	4170	42	14
0	P. kansuensis	Kan-TZS-1507	verse song	4	3.313	0.036	0.021	0.756	9680	4240	5440	3660	1200	9680	8480	7900	4240	45	14
0	P. kansuensis	Kan-YS-1001	verse song	1	2.886	0.05	0.023	0.744	10010	3330	6680	3990	1080	10010	8480	7170	3330	40	14
0	P. kansuensis	Kan-YS-1001	verse song	2	3.358	0.043	0.021	1.16	9940	3550	6390	3640	1290	9940	8480	6890	3550	50	22
0	P. kansuensis	Kan-YS-1001	verse song	3	3.23	0.049	0.02	1.165	10120	3960	6160	3460	1310	9770	8460	7080	3960	49	22
0	P. kansuensis	Kan-YS-1001	verse song	4	2.967	0.063	0.023	1.142	10160	3530	6630	3640	1180	9560	8310	6860	3530	47	21
0	P. kansuensis	Kan-YS-1001	verse song	5	3.156	0.052	0.018	1.075	10010	3910	6100	3470	1590	10010	8590	6890	3910	47	20
0	P. kansuensis	Kan-YS-1001	verse song	6	3.231	0.066	0.014	1.159	10180	3420	6760	3550	1270	9770	8500	6950	3960	49	22
0	P. kansuensis	Kan-YS-1001	verse song	7	3.326	0.06	0.023	1.147	10290	3440	6840	3750	1330	9860	8520	7190	3440	49	21
0	P. kansuensis	Kan-YS-1001	verse song	8	3.401	0.04	0.017	1.316	10090	3460	6630	4470	1160	9380	8220	6840	3460	52	25
0	P. kansuensis	Kan-YS-1001	verse song	9	3.559	0.059	0.023	1.204	10010	3380	6630	3940	940	9230	8290	6970	3380	48	22
0	P. kansuensis	Kan-YS-1001	verse song	10	3.745	0.052	0.018	1.053	10030	4000	6020	3700	920	9430	8500	6540	4000	46	19
0	P. kansuensis	Kan-YS-1002	verse song	1	3.681	0.072	0.024	1.291	10030	2640	7390	4480	1290	9360	8070	6970	2880	51	24
0	P. kansuensis	Kan-YS-1002	verse song	2	3.076	0.06	0.023	1.026	10030	3290	6740	3910	1250	9620	8370	7250	3290	44	19
0	P. kansuensis	Kan-YS-1002	verse song	3	3.112	0.06	0.026	1.071	10030	3630	6390	4050	970	9430	8460	7010	3630	44	20
0	P. kansuensis	Kan-YS-1002	verse song	4	3.507	0.071	0.027	1.329	10050	2860	7190	4630	1100	9360	8260	7170	3180	49	24
0	P. kansuensis	Kan-YS-1002	verse song	5	2.977	0.053	0.024	0.978	10120	3420	6700	3790	970	9360	8390	6990	3940	43	18
0	P. kansuensis	Kan-YS-1002	verse song	6	3.237	0.052	0.026	1.278	9810	3460	6350	3770	1290	9620	8330	7230	3460	48	23
0	P. kansuensis	Kan-YS-1002	verse song	7	3.188	0.056	0.026	1.102	9710	3440	6270	3750	930	9410	8480	6840	3680	46	20
0	P. kansuensis	Kan-YS-1002	verse song	8	3.162	0.053	0.026	1.166	9940	3310	6630	3790	730	9230	8500	6780	3550	45	21
0	P. kansuensis	Kan-YS-1002	verse song	9	3.31	0.055	0.021	1.236	9790	3350	6440	3750	840	8950	8070	6930	3420	50	23
0	P. kansuensis	Kan-YS-1002	verse song	10	3.429	0.062	0.023	1.068	9790	3250	6540	3900	970	9230	8360	6990	3850	48	20
0	P. kansuensis	Kan-YLG-1001	verse song	1	3.147	0.052	0.017	0.682	9880	3100	6780	4350	790	9640	8310	7060	3100	46	13
0	P. kansuensis	Kan-YLG-1001	verse song	2	3.896	0.043	0.018	1.29	9810	3100	6710	4580	970	9730	8570	6840	3100	56	24
0	P. kansuensis	Kan-YLG-1001	verse song	3	3.118	0.049	0.017	0.912	10220	3010	7210	4370	910	10030	8370	7170	3010	48	17
0	P. kansuensis	Kan-YLG-1001	verse song	4	3.332	0.059	0.018	0.867	10010	3220	6790	4030	970	9380	8410	6950	3220	47	16
0	P. kansuensis	Kan-YLG-1001	verse song	5	3.221	0.052	0.021	0.934	9860	3180	6680	4070	800	9750	7620	6800	3350	48	17
0	P. kansuensis	Kan-YLG-1001	verse song	6	3.734	0.047	0.018	1.266	9640	2580	7060	4690	930	9510	8160	7060	3010	55	23
0	P. kansuensis	Kan-YLG-1001	verse song	7	3.941	0.046	0.017	1.265	10160	2900	7260	4350	950	9530	8160	5640	2900	54	22
0	P. kansuensis	Kan-YLG-1001	verse song	8	3.512	0.047	0.021	1.069	10270	2900	7370	4500	990	9880	8500	7450	2900	49	19
0	P. kansuensis	Kan-YLG-1001	verse song	9	3.48	0.047	0.02	1.184	9940	3220	6720	3840	990	9940	8590	7040	3220	52	21
0	P. kansuensis	Kan-YLG-1001	verse song	10	3.403	0.047	0.021	1.094	10270	2990	7270	4300	1080	10270	8390	7250	2990	49	19
0	P. kansuensis	Kan-YLG-1002	verse song	1	3.81	0.05	0.024	1.23	10220	3180	7040	4720	1550	9920	8370	7360	3180	59	21
0	P. kansuensis	Kan-YLG-1002	verse song	2	3.986	0.059	0.021	1.409	10030	2950	7080	5130	1270	9750	8480	7510	2990	49	24
0	P. kansuensis	Kan-YLG-1002	verse song	3	3.745	0.052	0.026	1.356	10090	3070	7020	4740	1330	9770	8440	6910	3810	56	23
0	P. kansuensis	Kan-YLG-1002	verse song	4	3.407	0.043	0.021	1.027	9790	3010	6780	4350	1120	9560	8440	7100	3010	52	18
0	P. kansuensis	Kan-YLG-1002	verse song	5	4.037	0.047	0.02	1.706	9840	3270	6570	4130	1170	9900	8410	7060	3270	63	29
0	P. kansuensis	Kan-YLG-1002	verse song	6	3.572	0.05	0.02	0.985	10120	3440	6680	4350	1160	9770	8610	7380	3440	56	17
0	P. kansuensis	Kan-YLG-1002	verse song	7	3.674	0.058	0.021	1.176	10030	3660	6370	4520	1270	9770	8500	7450	3980	56	20
0	P. kansuensis	Kan-YLG-1002	verse song	8	3.574	0.05	0.018	1.284	9770	2790	6980	5320	1050	9380	8330	7120	2790	58	22
0	P. kansuensis	Kan-YLG-1002	verse song	9	3.87	0.058	0.02	1.323	9710	2640	7070	5280	1210	9620	8410	6890	3010	59	22
0	P. kansuensis	Kan-YLG-1002	verse song	10	3.545	0.046	0.021	0.998	9860	2950	6910	5010	990	9430	8440	7830	2950	54	17
0	P. kansuensis	Kan-YLG-1003	verse song	1	3.941	0.053	0.02	1.607	9900	3030	6870	4260	1050	9900	8670	6630	3890	60	27
0	P. kansuensis	Kan-YLG-1003	verse song	2	3.407	0.044	0.018	1.031	9790	2970	6820	4480	1100	9770	8480	7060	2970	52	18
0	P. kansuensis	Kan-YLG-1003	verse song	3	4.072	0.047	0.021	1.702	9860	2900	6960	4370	1190	9860	8370	6970	3220	63	29
0	P. kansuensis	Kan-YLG-1003	verse song	4	3.636	0.046	0.02	1.399	9810	3030	6780	4200	1140	9810	8670	6890	3550	55	24
0	P. kansuensis	Kan-YLG-1003	verse song	5	2.723	0.044	0.02	0.692	10010	3480	6530	4420	1350	10010	8670	7100	3480	43	12
0	P. kansuensis	Kan-YLG-1003	verse song	6	3.751	0.053	0.02	1.282	9660	2580	7080	5510	1080	9430	8350	7120	2950	58	22
0	P. kansuensis	Kan-YLG-1003	verse song	7	3.87	0.05	0.02	1.317	9770	2450	7320	5430	1210	9620	8410	6950	2950	59	22
0	P. kansuensis	Kan-YLG-1003	verse song	8	3.538	0.049	0.021	0.998	9810	2710	7100	5270	1060	9450	8390	7850	2710	54	17
0	P. kansuensis	Kan-YLG-1003	verse song	9	3.363	0.047	0.017	0.879	9880	2820	7060	5060	1040	9410	8370	7680	2820	51	15
0	P. kansuensis	Kan-YLG-1003	verse song	10	3.642	0.047	0.023	1.182	9660	3420	6240	4760	1120	9510	8390	7120	3420	55	20
0	P. kansuensis	Kan-YLG-1101	verse song	1	3.179	0.043	0.015	1.195	10050	2450	7600	4760	1160	9860	8200	6800	3120	44	23
0	P. kansuensis	Kan-YLG-1101	verse song	2	2.995	0.055	0.02	1.105	9710	2620	7090	4370	950	9640	8690	6710	2620	47	19
0	P. kansuensis	Kan-YLG-1101	verse song	3	3.169	0.053	0.02	1.092	10240	2000	8240	5210	1010	10140	8500	6800	2000	46	21
0	P. kansuensis	Kan-LHS-10A3	verse song	1	3.574	0.043	0.018	1.446	10140	2730	7410	5150	1100	9770	8670	6860	4150	58	29
0	P. kansuensis	Kan-LHS-10A3	verse song	2	3.66	0.044	0.018	1.519	10070	2670	7400	5010	860	9580	8720	7230	3050	60	31
0	P. kansuensis	Kan-LHS-10A3	verse song	3	3.771	0.047	0.017	1.69	9960	3250	6710	4600	890	9580	8690	7450	3250	62	34
0	P. kansuensis	Kan-LHS-10A3	verse song	4	3.887	0.04	0.018	1.484	9920	2790	7130	4870	1010	9680	8670	7140	2790	60	30
0	P. kansuensis	Kan-LHS-10A3	verse song	5	3.307	0.047	0.02	1.399	10180	3550	6630	4110	1180	9660	8480	7660	3550	54	28
0	P. kansuensis	Kan-LHS-10A3	verse song	6	3.482	0.04	0.02	1.365	10030	3400	6630	4150	910	9600	8690	7060	3400	55	27
0	P. kansuensis	Kan-LHS-10A5	verse song	1	2.594	0.053	0.02	0.487	9410	3570	5840	2800	1030	9250	8220	6370	3570	39	9
0	P. kansuensis	Kan-LHS-10A5	verse song	2	2.996	0.055	0.023	1.033	9560	2560	7000	4200	1270	9560	8290	6390	2560	48	19
0	P. kansuensis	Kan-LHS-10A5	verse song	3	3.034	0.058	0.026	1.097	9620	2990	6630	3780	1230	9620	8220	6430	2990	48	20
0	P. kansuensis	Kan-LHS-10A5	verse song	4	3.017	0.059	0.023	1.059	9320	2860	6460	3980	1010	9320	8220	6180	3100	47	19
0	P. kansuensis	Kan-LHS-10A5	verse song	5	3.014	0.052	0.021	1.097	9300	3010	6290	3750	1090	9300	8160	6050	3010	47	20
0	P. kansuensis	Kan-LHS-10A5	verse song	6	3.234	0.056	0.024	1.111	9430	2900	6520	3640	1010	9430	8410	6260	2900	50	20
0	P. kansuensis	Kan-LHS-10A5	verse song	7	2.973	0.058	0.026	0.93	9710	2950	6760	3720	1190	9660	8160	6150	2950	46	17
0	P. kansuensis	Kan-LHS-10A5	verse song	8	3.812	0.055	0.023	0.753	9100	3660	5440	4650	3700	9100	4880	7700	3780	45	13
0	P. kansuensis	Kan-LHS-10A5	verse song	9	2.879	0.049	0.021	0.471	9040	3870	5170	4590	3040	9040	4450	7850	3870	35	8
0	P. kansuensis	Kan-LHS-10A5	verse song	10	3.134	0.058	0.024	1.043	9860	2950	6910	3760	1450	9860	8410	6370	3180	51	19
0	P. kansuensis	Kan-LHS-11A7	verse song	1	3.504	0.053	0.021	1.313	10240	2900	7340	4890	1720	10120	8390	7790	2900	57	24
0	P. kansuensis	Kan-LHS-11A7	verse song	2	3.11	0.05	0.02	1.136	10220	2670	7550	4930	1700	9560	7850	7600	2840	52	21
0	P. kansuensis	Kan-LHS-11A7	verse song	3	3.464	0.046	0.02	1.052	10290	2620	7660	4300	1440	9750	8310	6240	2620	57	19
0	P. kansuensis	Kan-LHS-11A7	verse song	4	3.085	0.046	0.023	0.937	10270	2470	7800	4720	1880	10120	8240	6950	2620	51	17
0	P. kansuensis	Kan-LHS-10B4	verse song	1	3.947	0.046	0.018	1.383	10140	3330	6810	4880	1460	10140	8480	7340	3330	60	25
0	P. kansuensis	Kan-LHS-10B4	verse song	2	3.934	0.04	0.015	1.134	10050	3270	6780	4460	1030	9470	8440	6800	3270	54	21
0	P. kansuensis	Kan-LHS-10B4	verse song	3	4.366	0.046	0.02	1.197	10070	3140	6930	4200	1020	9560	8480	7340	3140	55	22
0	P. kansuensis	Kan-LHS-10B4	verse song	4	4.189	0.046	0.015	1.58	10220	3350	6870	4030	1040	9410	8370	7380	3350	68	30
0	P. kansuensis	Kan-LHS-10B7	verse song	1	3.022	0.044	0.017	1.081	9710	3290	6420	4280	1010	9510	8310	6090	3290	47	20
0	P. kansuensis	Kan-LHS-10B7	verse song	2	3.417	0.05	0.018	1.21	9560	3100	6460	3850	950	9280	8330	6560	3530	48	19
0	P. kansuensis	Kan-LHS-10B7	verse song	3	3.159	0.055	0.02	1.203	9560	3700	5860	3190	1010	9280	8330	6710	3940	45	19
0	P. kansuensis	Kan-LHS-10B7	verse song	4	3.282	0.053	0.018	1.22	9640	3220	6420	3770	1010	9380	8370	6560	3400	45	19
0	P. kansuensis	Kan-LHS-10B7	verse song	5	4.369	0.055	0.016	1.313	9210	3200	6010	3810	1190	8670	5250	6930	3200	53	20
0	P. kansuensis	Kan-LHS-10B7	verse song	6	3.083	0.04	0.016	1.101	9530	3100	6430	4090	1010	9430	8320	6110	3100	46	20
0	P. kansuensis	Kan-LHS-10B7	verse song	7	3.559	0.045	0.017	1.159	9470	3290	6180	3490	970	9430	8460	6780	3290	48	18
0	P. kansuensis	Kan-LHS-10B7	verse song	8	3.323	0.059	0.021	1.14	9580	3030	6540	3700	1040	9580	8540	7010	3030	46	18
0	P. kansuensis	Kan-LHS-10B7	verse song	9	3.099	0.052	0.021	0.946	9600	3310	6280	3700	1210	9580	8370	7010	3310	42	15
0	P. kansuensis	Kan-LHS-10B7	verse song	10	3.258	0.052	0.018	1.089	9580	3310	6270	4240	1200	9430	8220	6240	3310	47	20
0	P. kansuensis	Kan-LHS-10B9	verse song	1	3.43	0.046	0.018	1.426	10010	3100	6910	4000	1290	9860	8570	6800	3100	60	27
0	P. kansuensis	Kan-LHS-10B9	verse song	2	2.983	0.047	0.021	0.967	10050	2880	7170	3960	1400	9920	8520	6840	2880	47	19
0	P. kansuensis	Kan-LHS-10B9	verse song	3	3.69	0.045	0.017	1.532	9900	3120	6780	3980	1180	9750	8570	7100	3120	61	29
0	P. kansuensis	Kan-LHS-10B9	verse song	4	3.541	0.045	0.018	1.641	9880	3070	6810	3890	1100	9620	8520	6560	3890	62	31
0	P. kansuensis	Kan-LHS-10B9	verse song	5	3.808	0.046	0.021	1.467	9770	2300	7470	4150	1050	9210	8160	5810	2600	59	29
0	P. kansuensis	Kan-LHS-10B9	verse song	6	3.956	0.043	0.018	1.149	9810	2600	7210	3640	1140	8540	6630	6200	2600	58	23
0	P. kansuensis	Kan-LHS-10B9	verse song	7	3.577	0.042	0.018	1.203	9920	2600	7320	4000	1070	9190	8110	6110	2900	53	24
0	P. kansuensis	Kan-LHS-10B9	verse song	8	3.172	0.046	0.016	1.163	9960	2710	7250	3910	1180	9640	8460	6730	2710	52	23
0	P. kansuensis	Kan-LHS-10B9	verse song	9	4.096	0.049	0.021	1.16	9530	3120	6410	3870	1700	8820	5570	6990	3120	60	23
0	P. kansuensis	Kan-LHS-10B9	verse song	10	3.5	0.049	0.017	1.101	9360	2950	6410	4340	1520	9100	5550	6710	2950	60	22
0	P. kansuensis	Kan-LHS-11B3	verse song	1	3.255	0.049	0.02	1.443	9790	2950	6840	4750	1250	9490	8240	7700	2950	59	27
0	P. kansuensis	Kan-LHS-11B3	verse song	2	2.757	0.047	0.021	1.473	9990	2670	7320	4470	1070	9990	8520	5530	2670	39	27
0	P. kansuensis	Kan-LHS-11B3	verse song	3	2.979	0.052	0.02	1.02	9990	3100	6890	4450	1230	9640	8410	5740	3100	44	19
0	P. kansuensis	Kan-LHS-11B4	verse song	1	3.601	0.044	0.018	1.629	9960	2690	7270	5060	1870	8390	4950	7900	2970	59	31
0	P. kansuensis	Kan-LHS-11B4	verse song	2	3.391	0.042	0.017	1.628	10010	2260	7750	5420	1270	9430	8160	7040	2260	61	31
0	P. kansuensis	Kan-LHS-11B4	verse song	3	3.554	0.052	0.018	1.367	9710	2430	7280	5100	1620	8670	4320	7400	2820	53	24
0	P. kansuensis	Kan-LHS-11B4	verse song	4	3.459	0.044	0.018	1.422	10070	2580	7490	5290	1830	8260	4540	7470	2580	58	27
0	P. kansuensis	Kan-LHS-11B4	verse song	5	3.223	0.049	0.017	1.258	10140	2410	7730	5030	1780	8050	4780	7250	2770	53	24
0	P. kansuensis	Kan-LHS-11B4	verse song	6	3.078	0.046	0.02	1.056	10140	2670	7470	5460	1680	8310	4750	7360	2670	49	20
0	P. kansuensis	Kan-LHS-11B11	verse song	1	5.189	0.05	0.02	1.101	9960	2190	7770	5030	990	9210	5460	7040	2190	64	22
0	P. kansuensis	Kan-LHS-11B11	verse song	2	3.31	0.052	0.018	1.036	10120	2360	7750	5010	1880	9490	5550	6990	2360	53	21
0	P. kansuensis	Kan-LHS-11B11	verse song	3	3.378	0.05	0.018	0.83	9900	2260	7640	4910	1740	9170	5510	7170	2260	49	17
0	P. kansuensis	Kan-LHS-11B11	verse song	4	2.995	0.049	0.021	1.104	10070	2340	7730	4470	1350	9960	8610	6630	2340	47	19
0	P. kansuensis	Kan-LHS-11B11	verse song	5	3.541	0.05	0.024	1.089	10070	2340	7730	4410	1100	9620	8520	5590	2340	52	19
0	P. kansuensis	Kan-LHS-11B11	verse song	6	3.287	0.052	0.018	1.261	9750	2690	7060	4540	1700	8870	5550	6390	3140	56	25
0	P. kansuensis	Kan-LHS-11B18	verse song	1	3.208	0.044	0.016	1.367	10180	2710	7470	4990	1120	9990	8260	7700	2710	53	26
0	P. kansuensis	Kan-LHS-11B18	verse song	2	3.208	0.046	0.018	1.05	10500	2390	8110	5310	1330	10140	8460	7700	2390	50	20
0	P. kansuensis	Kan-LHS-11B18	verse song	3	3.57	0.046	0.018	1.474	10420	2300	8110	5430	1090	9880	8570	7790	2300	57	28
0	P. kansuensis	Kan-LHS-11F4	verse song	1	2.937	0.047	0.017	1.345	10400	3400	7000	4990	1610	10400	8590	7620	3400	41	24
0	P. kansuensis	Kan-LHS-11F4	verse song	2	3.149	0.047	0.02	1.288	10370	3700	6670	4730	1350	10240	8690	8070	3830	46	22
0	P. kansuensis	Kan-LHS-11F4	verse song	3	2.805	0.049	0.021	1.086	10270	3380	6890	5060	1360	10270	8650	8440	3680	38	19
0	P. kansuensis	Kan-LHS-11F4	verse song	4	2.892	0.044	0.021	1.217	10240	3350	6890	4780	1530	10180	5180	8220	3680	40	21
0	P. kansuensis	Kan-LHS-11F4	verse song	5	3.163	0.043	0.02	1.491	10180	3500	6680	4780	1250	9900	8630	7770	3680	44	26
0	P. kansuensis	Kan-LHS-11F4	verse song	6	2.969	0.049	0.018	1.22	10370	3120	7250	5360	1480	10370	8930	8220	3440	43	21
0	P. kansuensis	Kan-LHS-11S1	verse song	1	3.13	0.053	0.023	1.024	10050	2640	7410	4880	1530	9860	8330	7360	2640	45	20
0	P. kansuensis	Kan-LHS-11S1	verse song	2	2.586	0.055	0.021	1.047	9750	2600	7150	5420	1420	9750	8330	8030	2600	40	20
0	P. kansuensis	Kan-LHS-11S1	verse song	3	3.118	0.05	0.02	1.332	9920	2690	7230	5420	1140	9920	8780	7770	2690	47	25
0	P. kansuensis	Kan-LHS-11S5	verse song	1	3.295	0.044	0.018	1.345	10370	2490	7880	4520	1400	10370	8970	6450	2490	50	25
0	P. kansuensis	Kan-LHS-11S5	verse song	2	2.883	0.046	0.02	0.953	10240	2560	7680	4580	1570	9790	8220	7140	2560	42	18
0	P. kansuensis	Kan-LHS-11S5	verse song	3	2.998	0.05	0.02	1.094	10120	2210	7910	4880	1100	9410	8310	7100	2210	46	18
0	P. kansuensis	Kan-LHS-11S5	verse song	4	3.096	0.053	0.02	1.024	9940	2360	7580	4560	1040	9580	8540	6930	2360	47	17
0	P. kansuensis	Kan-LHS-1555	verse song	1	3.924	0.095	0.021	1.673	9940	3420	6520	5030	1050	9660	8610	8460	3420	64	33
0	P. kansuensis	Kan-LHS-1555	verse song	2	3.059	0.069	0.0021	1.387	10070	3440	6630	5360	1210	9860	8650	8690	3440	57	27
0	P. kansuensis	Kan-LHS-1555	verse song	3	4.468	0.068	0.02	1.718	10160	3220	6940	5710	1270	9510	8240	8930	3220	65	33
0	P. kansuensis	Kan-LHS-1555	verse song	4	3.671	0.068	0.02	0.997	9840	3380	6460	5510	1270	9750	8480	7400	3380	50	20
0	P. kansuensis	Kan-LHS-1555	verse song	5	3.832	0.079	0.021	1.285	9750	3480	6270	5430	970	9580	8610	8180	3480	57	25
0	P. kansuensis	Kan-LHS-1555	verse song	6	3.452	0.084	0.021	1.169	10270	3610	6660	5390	1400	9940	8540	8200	3610	53	23
0	P. kansuensis	Kan-LHS-1555	verse song	7	4.089	0.078	0.018	1.764	10090	3720	6370	5100	1230	9750	8520	8610	3720	65	34
0	P. kansuensis	Kan-LHS-1555	verse song	8	4.504	0.066	0.021	1.756	10160	3660	6500	5140	1140	9710	8570	8540	3660	65	34
0	P. kansuensis	Kan-LHS-1555	verse song	9	4.488	0.071	0.018	2.033	10090	3810	6280	4990	1010	9770	8760	8370	3810	71	39
0	P. kansuensis	Kan-LHS-1555	verse song	10	4.086	0.066	0.02	2.266	10050	3440	6610	5150	1200	10050	5570	8650	3440	72	44
0	P. kansuensis	Kan-LHS-10B3	verse song	1	3.812	0.043	0.018	1.11	10030	3870	6160	3760	1100	9470	8370	7080	3870	61	21
0	P. kansuensis	Kan-SN-1501	verse song	1	4.613	0.049	0.02	1.39	9940	3290	6650	5880	1190	9230	5440	8240	3250	52	19
0	P. kansuensis	Kan-SN-1501	verse song	2	4.336	0.052	0.023	0.994	10440	3910	6520	4500	3360	9060	4560	7900	3910	43	14
0	P. kansuensis	Kan-SN-1501	verse song	3	3.414	0.047	0.024	1.137	10050	3850	6200	4510	2910	9000	4600	8030	4060	41	16
0	P. kansuensis	Kan-SN-1501	verse song	4	3.224	0.049	0.023	1.207	10200	3590	6610	4610	1570	9680	8110	7900	3760	39	17
0	P. kansuensis	Kan-SN-1501	verse song	5	4.282	0.048	0.021	1.248	9940	3140	6800	5920	2390	9020	5700	8220	3140	45	17
0	P. kansuensis	Kan-SN-1501	verse song	6	4.136	0.049	0.018	1.414	10330	3180	7150	6230	2840	9150	5290	8850	3180	44	20
0	P. kansuensis	Kan-SN-1501	verse song	7	4.343	0.05	0.021	1.56	10290	2840	7450	6890	2610	8670	5770	7940	2840	49	22
0	P. kansuensis	Kan-SN-1501	verse song	8	4.385	0.049	0.02	1.365	10270	3310	6960	6350	2610	8610	5420	7920	3310	46	19
0	P. kansuensis	Kan-SN-1501	verse song	9	4.339	0.047	0.021	1.287	10200	3070	7130	5960	2710	8650	5310	8010	3070	46	18
0	P. kansuensis	Kan-SN-1501	verse song	10	4.199	0.049	0.021	1.29	10310	3270	7040	6080	2390	8370	5060	8330	3270	46	18
0	P. kansuensis	Kan-SN-1502	verse song	1	4.066	0.04	0.018	1.41	10400	2790	7610	6260	1330	9680	5770	8650	2790	55	22
0	P. kansuensis	Kan-SN-1502	verse song	2	4.931	0.056	0.018	1.417	10290	2920	7370	6050	1050	9080	5140	8370	2920	58	22
0	P. kansuensis	Kan-SN-1502	verse song	3	3.236	0.044	0.02	1.409	10420	2770	7650	6440	1190	10350	8440	8370	3100	51	22
0	P. kansuensis	Kan-SN-1502	verse song	4	4.371	0.055	0.02	1.413	10330	3030	7300	6100	900	8970	4990	8650	3400	56	22
0	P. kansuensis	Kan-SN-1502	verse song	5	4.063	0.043	0.017	1.258	10420	2880	7530	6200	1340	9300	5010	8410	2880	53	20
0	P. kansuensis	Kan-SN-1502	verse song	6	4.469	0.043	0.02	1.33	10180	2920	7250	6100	1150	9250	4600	8590	2920	55	21
0	P. kansuensis	Kan-SN-1502	verse song	7	4.4	0.053	0.018	1.172	10240	2770	7470	6180	1020	9150	5030	8480	2770	52	19
0	P. kansuensis	Kan-SN-1502	verse song	8	3.519	0.044	0.018	1.351	10400	2970	7430	6030	1200	10400	8540	7880	2970	51	21
0	P. kansuensis	Kan-SN-1502	verse song	9	4.199	0.043	0.018	1.207	10220	2880	7340	6250	950	8930	5080	8540	3010	52	19
0	P. kansuensis	Kan-SN-1502	verse song	10	3.72	0.043	0.021	1.462	10350	2920	7430	6310	1070	9230	5140	8760	2920	53	23
0	P. kansuensis	Kan-LYS-1501	verse song	1	3.919	0.049	0.018	1.66	10200	2390	7810	6200	1370	10090	8590	8130	3120	58	29
0	P. kansuensis	Kan-LYS-1501	verse song	2	4.25	0.049	0.02	1.66	10370	2560	7810	6500	1610	10220	8610	9060	2560	59	29
0	P. kansuensis	Kan-LYS-1501	verse song	3	4.516	0.05	0.018	2.236	10180	2170	8010	7120	1180	9940	8760	8910	2900	66	38
0	P. kansuensis	Kan-LYS-1501	verse song	4	4.144	0.059	0.02	1.795	9660	3010	6650	5470	1140	9660	8520	7900	3220	60	31
0	P. kansuensis	Kan-LYS-1501	verse song	5	3.983	0.063	0.023	1.615	10030	3070	6960	5600	1610	10030	8410	8670	3330	59	28
0	P. kansuensis	Kan-LYS-1501	verse song	6	4.212	0.059	0.02	1.637	10140	2990	7150	5740	1480	9960	8480	7920	2990	60	28
0	P. kansuensis	Kan-LYS-1501	verse song	7	3.909	0.06	0.02	1.443	10270	3010	7260	5590	1630	10270	8160	7810	3010	56	25
0	P. kansuensis	Kan-LYS-1501	verse song	8	3.948	0.06	0.021	1.457	10370	2880	7490	5550	1650	10370	8130	8440	2880	55	25
0	P. kansuensis	Kan-LYS-1501	verse song	9	3.728	0.053	0.021	1.512	10270	2950	7320	5570	2140	10270	8130	8480	3200	55	26
0	P. kansuensis	Kan-LYS-1501	verse song	10	3.927	0.059	0.02	1.493	10090	2970	7120	5620	1460	10090	7880	8630	2970	57	26
0	P. kansuensis	Kan-LYS-1502	verse song	1	3.494	0.055	0.018	1.351	10330	2430	7900	6500	1590	10330	8260	8650	2430	49	23
0	P. kansuensis	Kan-LYS-1502	verse song	2	3.358	0.53	0.017	1.252	10350	2260	8090	6550	1800	10350	8540	8500	2620	47	21
0	P. kansuensis	Kan-LYS-1502	verse song	3	2.599	0.058	0.017	0.477	10420	2620	7800	6460	1630	10240	8350	8720	2600	35	9
0	P. kansuensis	Kan-LYS-1502	verse song	4	3.342	0.06	0.018	1.185	10400	2600	7780	6330	1910	10400	8180	8930	2600	66	20
0	P. kansuensis	Kan-LYS-1502	verse song	5	3.438	0.053	0.021	1.139	10460	2580	7880	6200	1770	10460	8390	9020	2580	47	20
0	P. kansuensis	Kan-LYS-1502	verse song	6	3.426	0.049	0.018	1.031	10220	2640	7580	6020	1400	10220	8740	7790	3050	46	18
0	P. kansuensis	Kan-LYS-1502	verse song	7	3.121	0.055	0.02	0.879	10270	2620	7650	6200	1350	10010	8650	8370	2620	42	15
0	P. kansuensis	Kan-LYS-1502	verse song	8	3.442	0.05	0.017	1.28	10200	2840	7360	5620	1500	10200	8690	8460	3100	70	22
0	P. kansuensis	Kan-LYS-1502	verse song	9	3.303	0.05	0.02	1.12	10180	2750	7430	6150	1570	10180	8610	8910	2750	46	19
0	P. kansuensis	Kan-LYS-1502	verse song	10	3.298	0.047	0.02	1.094	10160	2540	7620	6330	1480	10160	8670	8330	2840	45	19
0	P. kansuensis	Kan-LYS-1503	verse song	1	3.05	0.05	0.017	1.21	10460	2600	7860	5980	1740	10460	8720	8440	3100	47	21
0	P. kansuensis	Kan-LYS-1503	verse song	2	3.655	0.06	0.018	1.483	10330	2470	7860	6370	1590	10050	8460	8590	2730	53	25
0	P. kansuensis	Kan-LYS-1503	verse song	3	3.596	0.053	0.17	1.433	10420	2600	7820	6260	1570	10050	8480	8440	2730	51	24
0	P. kansuensis	Kan-LYS-1503	verse song	4	3.379	0.058	0.018	1.259	10460	2490	7970	6480	1800	10460	8480	8370	3590	49	21
0	P. kansuensis	Kan-LYS-1503	verse song	5	3.66	0.063	0.021	1.327	10180	2580	7600	5900	1680	10180	8500	8050	3200	50	22
0	P. kansuensis	Kan-LYS-1503	verse song	6	3.821	0.049	0.021	1.519	10480	2770	7710	6220	1520	10200	8670	8910	2770	53	28
0	P. kansuensis	Kan-LYS-1503	verse song	7	3.924	0.05	0.018	1.78	10500	2690	7810	6710	1650	10500	8670	8630	2690	57	32
0	P. kansuensis	Kan-LYS-1503	verse song	8	3.551	0.05	0.023	1.623	10480	2690	7790	6580	1780	10480	8370	8820	2690	54	29
0	P. kansuensis	Kan-LYS-1503	verse song	9	3.738	0.05	0.021	1.526	10370	2670	7700	6610	1760	10370	8610	9280	2670	53	26
0	P. kansuensis	Kan-LYS-1503	verse song	10	3.395	0.047	0.015	1.346	10520	2710	7810	6540	1630	10520	8720	9250	2710	50	25
1	P. kansuensis	Kan-QG-1151	verse song	1	2.847	0.05	0.02	1.065	10070	2860	7210	5640	1120	9840	8720	7880	2860	41	19
1	P. kansuensis	Kan-QG-1151	verse song	2	3.208	0.05	0.02	1.422	10290	2790	7500	6200	1550	10120	8570	8030	2790	46	24
1	P. kansuensis	Kan-QG-1151	verse song	3	3.004	0.044	0.018	1.192	10120	3200	6920	5250	1040	9840	8800	7790	3200	43	21
1	P. kansuensis	Kan-QG-1151	verse song	4	2.991	0.049	0.02	1.413	10290	2880	7410	5920	1480	10290	8810	7830	2880	46	25
1	P. kansuensis	Kan-QG-1151	verse song	5	3.329	0.052	0.02	1.725	10220	2950	7270	5640	1360	10220	8760	7830	2950	51	30
1	P. kansuensis	Kan-QG-1151	verse song	6	3.292	0.05	0.02	1.666	10160	3120	7040	5380	1180	9940	8760	7400	3120	51	29
1	P. kansuensis	Kan-QG-1151	verse song	7	3.824	0.047	0.02	1.632	10270	2970	7300	5770	1160	10030	1160	7270	2970	55	28
1	P. kansuensis	Kan-QG-1151	verse song	8	3.131	0.046	0.02	1.32	10240	2950	7290	5680	1140	9940	8800	7680	2950	45	23
1	P. kansuensis	Kan-QG-1151	verse song	9	3.166	0.048	0.021	1.271	10310	2710	7600	6180	1450	10120	8670	8890	2710	46	22
1	P. kansuensis	Kan-QG-1153	verse song	1	3.342	0.04	0.015	1.697	9860	2670	7190	4690	1180	9600	8110	7360	2670	59	32
1	P. kansuensis	Kan-QG-1153	verse song	2	3.438	0.047	0.017	1.593	10030	2900	7130	4290	1230	9860	8370	7190	2900	62	30
1	P. kansuensis	Kan-QG-1153	verse song	3	3.606	0.042	0.017	1.953	9940	2600	7340	4880	1250	9230	7980	6610	2600	62	37
1	P. kansuensis	Kan-QG-1153	verse song	4	4.404	0.044	0.017	2.176	9750	2670	7080	4730	1300	9560	8260	7400	2670	74	40
1	P. kansuensis	Kan-QG-1153	verse song	5	2.462	0.04	0.017	0.542	9730	2730	7000	4460	1060	9600	8540	7190	2730	39	11
1	P. kansuensis	Kan-QG-1153	verse song	6	3.929	0.046	0.017	1.921	10070	2710	7360	4950	1370	9660	8290	7660	2710	66	36
1	P. kansuensis	Kan-QG-1153	verse song	7	3.57	0.046	0.016	1.648	10160	2640	7520	4980	1420	9900	8480	6910	2640	61	31
1	P. kansuensis	Kan-QG-1153	verse song	8	3.593	0.042	0.02	1.712	9990	2670	7320	4860	1160	9490	8330	6950	2670	59	32
1	P. kansuensis	Kan-QG-1158	verse song	1	4.179	0.044	0.021	1.201	9880	3120	6760	4690	1590	9530	5230	7080	3120	41	20
1	P. kansuensis	Kan-QG-1158	verse song	2	3.383	0.049	0.023	1.207	10050	2770	7280	5120	1370	9750	5590	6780	3680	39	20
1	P. kansuensis	Kan-QG-1158	verse song	3	3.001	0.047	0.018	1.059	9750	3070	6670	4690	1830	9840	5210	7380	3070	36	18
1	P. kansuensis	Kan-QG-1158	verse song	4	3.172	0.049	0.017	1.149	9840	3050	6790	4520	1400	9750	8350	6560	305	49	22
1	P. kansuensis	Kan-QG-1158	verse song	5	2.805	0.049	0.017	0.657	10030	2600	7430	4670	1330	9620	8290	6540	2600	43	13
1	P. kansuensis	Kan-QG-1158	verse song	6	2.4	0.05	0.023	0.423	9960	2600	7360	4240	1750	9960	8240	6840	2600	40	8
1	P. kansuensis	Kan-QG-1158	verse song	7	2.8	0.047	0.02	0.457	10120	2360	7760	4690	1320	10120	8780	6430	2360	50	9
1	P. kansuensis	Kan-QG-1158	verse song	8	3.751	0.047	0.017	1.102	10120	2540	7580	4910	1530	9880	8350	6800	2540	54	21
1	P. kansuensis	Kan-QG-1158	verse song	9	2.729	0.046	0.017	0.391	9990	2620	7370	4840	1510	10030	8520	7470	2620	39	8
1	P. kansuensis	Kan-QG-1158	verse song	10	3.469	0.047	0.02	1.214	9860	2510	7350	5060	1230	9860	8630	7570	2510	51	23
1	P. kansuensis	Kan-QG-8123	verse song	1	3.66	0.037	0.017	1.262	9840	2690	7150	4690	940	9380	8440	5530	2690	54	24
1	P. kansuensis	Kan-QG-8123	verse song	2	3.469	0.037	0.017	1.3	9380	2490	6890	4840	940	9380	8440	6450	2490	55	25
1	P. kansuensis	Kan-QG-8123	verse song	3	3.314	0.037	0.017	1.593	9380	3330	6050	3990	940	9380	8440	9320	3330	63	30
1	P. kansuensis	Kan-QG-8123	verse song	4	3.593	0.043	0.021	1.22	9660	2970	6690	4300	1090	9510	8410	7270	2970	57	23
1	P. kansuensis	Kan-QG-8123	verse song	5	3.825	0.049	0.021	1.606	9640	2340	7300	5340	1030	9360	8330	7680	2340	66	30
1	P. kansuensis	Kan-QG-8123	verse song	6	3.127	0.052	0.02	0.949	9640	2990	6650	4430	1120	9640	8310	7420	2990	51	18
1	P. kansuensis	Kan-QG-8123	verse song	7	3.477	0.047	0.021	1.326	9560	3400	6160	4040	1120	9380	8260	7450	3400	58	25
1	P. kansuensis	Kan-QG-8123	verse song	8	3.633	0.043	0.02	1.354	9620	2410	7210	5160	1010	9490	8480	7570	2410	61	25
1	P. kansuensis	Kan-QG-8123	verse song	9	3.369	0.052	0.018	1.172	9710	2540	7170	5110	1080	9710	8630	7290	2540	56	22
1	P. kansuensis	Kan-QG-8123	verse song	10	3.578	0.049	0.021	1.124	9580	3310	6270	4310	1040	9430	8390	7620	3310	56	21
1	P. kansuensis	Kan-QG-8124	verse song	1	3.377	0.044	0.015	2.259	8050	2470	5580	4840	1310	7940	6630	7320	2470	72	36
1	P. kansuensis	Kan-QG-8124	verse song	2	3.21	0.042	0.02	2.195	8310	3070	5240	4140	1290	7830	6540	7210	3070	67	35
1	P. kansuensis	Kan-QG-8124	verse song	3	3.101	0.045	0.017	2.118	8200	2800	5320	4370	1420	8200	6300	7250	2880	66	34
1	P. kansuensis	Kan-QG-1154	verse song	1	2.636	0.046	0.014	1.428	9340	2430	6910	4370	1270	8820	7550	5900	2430	67	25
1	P. kansuensis	Kan-QG-1154	verse song	2	2.699	0.036	0.014	1.49	9210	2390	6820	4390	1500	8500	6990	5870	2560	68	26
1	P. kansuensis	Kan-QG-1154	verse song	3	2.674	0.036	0.02	1.484	9280	2190	7090	3920	1570	9280	7700	6070	2190	68	26
1	P. kansuensis	Kan-HZ-1101	verse song	1	3.179	0.056	0.03	0.605	10140	3810	6330	4370	990	9300	8310	7660	4110	43	10
1	P. kansuensis	Kan-HZ-1101	verse song	2	3.413	0.058	0.027	1.113	9840	3610	6230	4520	990	9250	8260	7640	3610	48	18
1	P. kansuensis	Kan-HZ-1101	verse song	3	3.587	0.046	0.021	1.129	10090	3760	6330	4730	1350	9530	8180	7550	3760	47	18
1	P. kansuensis	Kan-HZ-1101	verse song	4	3.493	0.06	0.029	1.063	10200	3720	6480	4950	1520	10070	8370	7980	3720	47	17
1	P. kansuensis	Kan-HZ-1101	verse song	5	3.445	0.053	0.023	1.136	10140	3780	6360	4470	1570	10160	8540	7810	3780	49	18
1	P. kansuensis	Kan-HZ-1101	verse song	6	3.716	0.062	0.024	1.277	10090	3740	6350	4610	1220	10090	8460	7400	3830	51	20
1	P. kansuensis	Kan-HZ-1105	verse song	1	3.196	0.062	0.026	0.979	10120	3720	6400	4650	1400	9940	8540	7660	3720	47	16
1	P. kansuensis	Kan-HZ-1105	verse song	2	3.532	0.06	0.026	1.194	10090	3870	6220	4430	1130	10090	8330	7470	3870	48	19
1	P. kansuensis	Kan-HZ-1105	verse song	3	3.822	0.058	0.023	1.396	10090	3760	6330	4480	1230	10090	8410	7770	3760	53	22
1	P. kansuensis	Kan-HZ-1105	verse song	4	3.408	0.053	0.021	1.268	10070	3870	6200	4580	1140	10070	8410	7490	3870	47	20
1	P. kansuensis	Kan-HZ-1105	verse song	5	3.896	0.055	0.023	1.261	9770	3830	5940	4260	990	9580	8480	7550	3830	50	20
1	P. kansuensis	Kan-HZ-1105	verse song	6	3.557	0.049	0.024	1.121	9940	3760	6180	4240	920	9880	8610	6950	3760	48	18
1	P. kansuensis	Kan-HZ-1105	verse song	7	3.854	0.049	0.021	1.436	9920	3890	6030	4370	1110	9600	8480	7960	3890	54	23
1	P. kansuensis	Kan-HZ-1105	verse song	8	3.809	0.059	0.023	1.457	9770	3870	5900	4160	1030	9410	8330	7450	3870	52	23
1	P. kansuensis	Kan-HZ-1105	verse song	9	4.199	0.059	0.027	1.356	10070	3780	6290	4410	1250	10070	8330	7380	3780	55	21
1	P. kansuensis	Kan-HZ-1105	verse song	10	3.941	0.047	0.024	1.486	9640	3940	5700	4130	1050	9580	8310	7770	3940	52	23
1	P. kansuensis	Kan-HZ-1102	verse song	1	10240	0.055	0.02	1.837	3460	3460	6780	4590	1250	9710	8460	7830	3460	51	27
1	P. kansuensis	Kan-HZ-1102	verse song	2	5.164	0.052	0.024	1.65	10140	3460	6680	4800	1160	9640	8480	7880	3700	53	24
1	P. kansuensis	Kan-HZ-1102	verse song	3	4.474	0.052	0.02	1.414	10010	3460	6550	4580	1160	9660	8500	8200	3700	50	21
1	P. kansuensis	Kan-HZ-1102	verse song	4	3.123	0.06	0.018	1.457	10180	3050	7130	5100	1740	10180	8440	7810	3330	41	22
1	P. kansuensis	Kan-HZ-1102	verse song	5	3.08	0.052	0.018	1.066	10090	3330	6760	4690	1100	9340	8240	7400	3330	36	16
1	P. kansuensis	Kan-HZ-1102	verse song	6	3.12	0.059	0.024	1.023	10030	3200	6830	4280	1330	9590	8260	6370	3460	40	16
1	P. kansuensis	Kan-HZ-1102	verse song	7	3.006	0.06	0.024	1.071	9990	3310	6680	4670	1500	9680	8180	7270	3760	35	16
1	P. kansuensis	Kan-HZ-1102	verse song	8	3.009	0.055	0.021	1.002	10200	3180	7020	4910	1550	10200	8520	7750	4240	37	15
1	P. kansuensis	Kan-HZ-1102	verse song	9	3.1233	0.05	0.024	0.795	9990	3420	6570	4800	2500	9300	4600	8010	3200	37	13
1	P. kansuensis	Kan-HZ-1102	verse song	10	3.005	0.06	0.024	1.039	10240	3050	7190	5510	2040	10200	8160	8160	3400	36	16
1	P. kansuensis	Kan-HZ-1113	verse song	1	3.507	0.053	0.02	0.714	9730	6530	6200	4630	2090	9100	4970	7420	3740	39	11
1	P. kansuensis	Kan-HZ-1113	verse song	2	2.909	0.053	0.024	0.764	10090	3400	6690	4950	2730	8540	5100	8070	3400	34	12
1	P. kansuensis	Kan-HZ-1113	verse song	3	4.262	0.053	0.021	1.29	10330	3180	7150	5080	1750	10290	8540	7360	3180	60	22
1	P. kansuensis	Kan-HZ-1113	verse song	4	2.545	0.049	0.021	0.38	9860	3530	6330	4910	2870	9660	5010	7850	3530	28	6
1	P. kansuensis	Kan-HZ-1113	verse song	5	3.361	0.053	0.024	0.888	10120	3830	6290	5080	1700	9860	8160	7730	3830	43	14
1	P. kansuensis	Kan-HZ-1120	verse song	1	4.542	0.06	0.024	2.009	9960	3530	6430	4450	950	9360	8410	7960	3830	61	32
1	P. kansuensis	Kan-HZ-1120	verse song	2	4.26	0.066	0.027	1.702	9810	3850	5960	4350	1080	9410	8330	7100	4000	58	27
1	P. kansuensis	Kan-HZ-1120	verse song	3	3.845	0.052	0.21	1.693	9680	3500	6180	4560	1030	9470	8440	7450	3500	53	27
1	P. kansuensis	Kan-HZ-1120	verse song	4	4.159	0.065	0.024	1.629	9840	3570	6270	4500	1230	9450	8220	7290	3570	55	26
1	P. kansuensis	Kan-HZ-1121	verse song	1	4.204	0.052	0.024	1.666	10010	3780	6230	5020	1220	9680	8460	8110	3780	60	28
1	P. kansuensis	Kan-HZ-1121	verse song	2	3.522	0.053	0.021	1.114	9770	3590	6180	5340	1170	9770	8410	8180	3590	50	19
1	P. kansuensis	Kan-HZ-1121	verse song	3	4.109	0.053	0.021	1.51	9510	3530	5980	4580	1200	9510	8310	6950	3980	56	25
1	P. kansuensis	Kan-HZ-1121	verse song	4	2.507	0.053	0.021	1.159	10140	4220	5920	5250	1660	10140	8480	8260	4220	43	20
1	P. kansuensis	Kan-HZ-1121	verse song	5	2.938	0.049	0.021	0.994	9990	4090	5900	4820	1380	9860	8220	7960	4090	42	17
1	P. kansuensis	Kan-HZ-1121	verse song	6	3.02	0.05	0.02	1.108	10050	4220	5830	4750	1420	9920	8500	8050	4710	44	19
1	P. kansuensis	Kan-HZ-1121	verse song	7	3.912	0.06	0.02	0.764	9880	3200	6670	5280	1290	9660	8370	7660	3200	59	30
1	P. kansuensis	Kan-HZ-1121	verse song	8	4.565	0.06	0.026	2.23	9710	3480	6230	4500	1200	9640	8460	7770	4090	70	39
1	P. kansuensis	Kan-HZ-1121	verse song	9	4.693	0.053	0.018	2.101	9770	3530	6240	4880	1140	9770	8650	8160	3660	69	35
1	P. kansuensis	Kan-HZ-1122	verse song	1	3.419	0.049	0.021	1.529	10290	3530	6760	4580	1270	10290	8850	7450	3740	44	24
1	P. kansuensis	Kan-HZ-1122	verse song	2	3.732	0.044	0.018	1.526	9920	3460	6460	4710	1370	9810	8440	8180	3460	36	14
1	P. kansuensis	Kan-HZ-1122	verse song	3	2.285	0.042	0.024	0.963	9860	3910	5950	4200	1070	9860	8390	8110	3910	32	17
1	P. kansuensis	Kan-HZ-1122	verse song	4	3.715	0.058	0.021	1.751	10090	3380	6710	4750	1050	10090	8310	7700	3380	49	27
1	P. kansuensis	Kan-HZ-1122	verse song	5	2.195	0.055	0.021	0.342	9940	3100	6840	5010	1610	9940	8310	7700	3100	31	6
1	P. kansuensis	Kan-HZ-1130	verse song	1	3.857	0.043	0.021	1.34	9940	3220	6720	5500	3850	9940	4370	8440	3420	56	24
1	P. kansuensis	Kan-HZ-1130	verse song	2	4.318	0.046	0.02	1.496	9920	3220	6690	5420	4190	9510	4670	7940	3590	60	26
1	P. kansuensis	Kan-HZ-1130	verse song	3	4.188	0.04	0.023	1.5	9960	3200	6760	5680	3630	9960	5180	8310	3480	63	27
1	P. kansuensis	Kan-HZ-1130	verse song	4	4.141	0.05	0.021	1.571	9900	3220	6680	5300	4240	9900	5180	8110	3200	60	28
1	P. kansuensis	Kan-HZ-1130	verse song	5	4.468	0.049	0.02	1.253	9790	3070	6720	5300	3660	9150	4560	8050	3890	61	22
1	P. kansuensis	Kan-HZ-1130	verse song	6	3.493	0.047	0.023	1.291	9860	3160	6690	5020	1100	9600	8500	8030	3480	50	22
1	P. kansuensis	Kan-HZ-1130	verse song	7	2.954	0.049	0.02	1.111	9620	3140	6480	4930	1010	9380	8370	7900	4060	43	19
1	P. kansuensis	Kan-HZ-1130	verse song	8	3.184	0.051	0.02	1.015	9840	3180	6660	5190	1120	9470	8350	7640	3200	48	17
1	P. kansuensis	Kan-HZ-1130	verse song	9	3.549	0.052	0.021	1.205	9990	3220	6770	4960	1010	9730	8180	7470	3530	50	20
1	P. kansuensis	Kan-HZ-1130	verse song	10	3.133	0.052	0.021	1.304	9940	3120	6820	4840	1590	9940	8350	8240	3120	48	22
1	P. kansuensis	Kan-HZ-1139	verse song	1	3.571	0.046	0.021	1.857	10220	3270	6950	5920	1490	10030	8540	7380	3270	55	29
1	P. kansuensis	Kan-HZ-1139	verse song	2	3.461	0.052	0.023	1.555	10420	3330	7090	5980	1590	10420	8820	8820	3720	51	24
1	P. kansuensis	Kan-HZ-1140	verse song	1	2.777	0.062	0.021	0.975	10290	3070	7210	5540	1650	10220	8570	8610	3070	35	17
1	P. kansuensis	Kan-HZ-1140	verse song	2	3.736	0.056	0.018	1.332	9600	2860	6740	5780	1880	9000	5230	8070	3200	46	22
1	P. kansuensis	Kan-HZ-1140	verse song	3	2.751	0.063	0.02	1.031	10500	3030	7470	5540	1980	10420	8180	7920	3270	39	18
1	P. kansuensis	Kan-HZ-1140	verse song	4	3.083	0.058	0.024	1.197	10350	2840	7510	5470	1620	9840	8220	7640	3330	43	20
1	P. kansuensis	Kan-HZ-1140	verse song	5	3.443	0.074	0.02	1.333	9510	3030	6480	5470	1780	9510	4950	8910	3480	46	24
1	P. kansuensis	Kan-HZ-1140	verse song	6	2.525	0.059	0.023	1.113	10160	3070	7090	5450	1340	10160	8520	8160	3070	33	19
1	P. kansuensis	Kan-HZ-1140	verse song	7	3.008	0.058	0.023	1.443	10550	3140	7410	5320	1680	10030	8370	7190	4020	40	24
1	P. kansuensis	Kan-HZ-1140	verse song	8	3.455	0.068	0.023	1.113	10120	3270	6850	5140	1440	10120	8610	8410	3270	43	19
1	P. kansuensis	Kan-HZ-1140	verse song	9	3.056	0.059	0.021	1.16	10480	3200	7280	5450	1880	10140	8110	8290	3200	41	20
1	P. kansuensis	Kan-HZ-1140	verse song	10	3.152	0.052	0.017	1.203	10420	3270	7150	5470	2130	10420	8290	8160	3760	42	21
1	P. kansuensis	Kan-HZ-1145	verse song	1	2.544	0.049	0.017	0.264	10240	3980	6260	5190	1550	10240	8540	8070	4340	36	5
1	P. kansuensis	Kan-HZ-1145	verse song	2	3.349	0.047	0.018	0.953	10310	3700	6610	4990	1230	9770	8540	7680	4130	48	16
1	P. kansuensis	Kan-HZ-1145	verse song	3	3.12	0.065	0.021	0.538	10370	3460	6910	5240	1480	9960	8480	7620	3610	45	10
1	P. kansuensis	Kan-HZ-1145	verse song	4	3.047	0.056	0.018	1.06	10350	3460	6890	4370	1680	10220	8540	7510	3700	48	18
1	P. kansuensis	Kan-HZ-1145	verse song	5	3.854	0.065	0.018	1.361	10290	3890	6400	5170	1610	10050	8440	7510	3890	55	23
1	P. kansuensis	Kan-HZ-1145	verse song	6	3.436	0.049	0.02	1.137	10420	3680	6740	5680	1640	10120	8480	7880	3680	51	19
1	P. kansuensis	Kan-HZ-1145	verse song	7	2.842	0.049	0.021	0.674	10120	3870	6250	4480	1230	9900	8670	7660	4020	44	12
1	P. kansuensis	Kan-HZ-1145	verse song	8	2.594	0.063	0.022	0.323	10440	3760	6680	5680	1900	10440	8540	8050	3760	37	6
1	P. kansuensis	Kan-HZ-1145	verse song	9	3.246	0.058	0.023	1.204	10480	3630	6850	5270	2160	10400	8240	7770	3630	51	20
1	P. kansuensis	Kan-HZ-1146	verse song	1	3.12	0.068	0.02	1.168	10240	3810	6430	4630	1750	10160	8410	7750	3810	39	18
1	P. kansuensis	Kan-HZ-1146	verse song	2	2.938	0.058	0.02	1.165	10270	3830	6440	4390	1610	10270	8240	7980	3830	39	18
1	P. kansuensis	Kan-HZ-1146	verse song	3	2.863	0.056	0.021	1.086	10270	3890	6380	4630	1440	10050	5610	8010	3890	38	17
1	P. kansuensis	Kan-HZ-1146	verse song	4	2.995	0.056	0.023	1.012	10310	3890	6420	4710	1500	10070	8570	7730	3890	38	16
1	P. kansuensis	Kan-HZ-1301	verse song	1	3.808	0.056	0.021	1.2	10120	3420	6690	5360	1880	9340	5310	8440	3420	44	19
1	P. kansuensis	Kan-HZ-1301	verse song	2	2.789	0.062	0.023	0.729	10050	3270	6780	5060	1420	10050	8610	8220	3530	36	12
1	P. kansuensis	Kan-HZ-1301	verse song	3	3.726	0.044	0.02	1.182	9960	3460	6500	5420	1740	9960	5250	8720	3460	46	19
1	P. kansuensis	Kan-HZ-1301	verse song	4	3.78	0.047	0.018	0.997	9920	3550	6370	5520	1870	9920	5290	8890	3660	45	16
1	P. kansuensis	Kan-HZ-1301	verse song	5	3.336	0.06	0.02	1.129	10030	3140	6890	5100	1680	9880	8200	7830	3570	43	18
1	P. kansuensis	Kan-HZ-1301	verse song	6	4.108	0.047	0.02	1.137	9750	3500	6250	5380	1790	9530	5250	8670	3500	48	18
1	P. kansuensis	Kan-HZ-1301	verse song	7	2.667	0.05	0.02	0.457	9990	3330	6660	5620	1400	9940	8520	9060	3330	34	8
1	P. kansuensis	Kan-HZ-1301	verse song	8	3.291	0.058	0.017	1.156	9940	3250	6690	5440	1570	9770	8200	8160	3610	45	18
1	P. kansuensis	Kan-HZ-1308	verse song	1	3.361	0.058	0.026	1.174	10240	3350	6890	5170	1470	10240	8520	8090	3350	42	19
1	P. kansuensis	Kan-HZ-1308	verse song	2	3.311	0.06	0.026	1.207	10030	3310	6720	5420	1530	9920	8390	8130	3310	43	19
1	P. kansuensis	Kan-HZ-1308	verse song	3	3.13	0.05	0.023	0.96	10270	3350	6920	5220	1440	10270	8460	8260	3660	38	15
1	P. kansuensis	Kan-HZ-1308	verse song	4	3.656	0.058	0.022	1.156	10140	3310	6830	5460	1490	9990	8500	8330	3310	42	18
1	P. kansuensis	Kan-HZ-1308	verse song	5	3.012	0.062	0.023	1.075	10030	3400	6630	5210	1160	9640	8480	8610	3400	40	17
1	P. kansuensis	Kan-HZ-1308	verse song	6	2.634	0.066	0.023	1.246	9900	3250	6650	5460	1470	9990	8520	7900	3250	40	20
1	P. kansuensis	Kan-HZ-1308	verse song	7	2.787	0.058	0.026	0.879	10400	3380	7020	5250	1700	10400	8610	7850	3740	37	14
1	P. kansuensis	Kan-HZ-1308	verse song	8	2.616	0.069	0.026	1.181	10120	3420	6700	5270	1770	10120	8350	8030	3420	41	19
1	P. kansuensis	Kan-HZ-1308	verse song	9	3.191	0.052	0.023	1.055	10010	3400	6610	5060	1360	9840	8480	8090	3660	41	17
1	P. kansuensis	Kan-HZ-8121	verse song	1	4.545	0.063	0.021	1.738	10290	3440	6850	4740	1250	9560	8310	8180	3440	56	24
1	P. kansuensis	Kan-HZ-8121	verse song	2	3.49	0.04	0.018	1.522	9510	4090	5420	4300	940	9510	8570	7550	4090	53	25
1	P. kansuensis	Kan-HZ-8121	verse song	3	3.6	0.043	0.018	1.358	9880	3980	5900	4540	1030	9750	8720	7960	3980	50	22
1	P. kansuensis	Kan-HZ-8121	verse song	4	3.015	0.043	0.023	0.938	9810	4040	5770	4580	940	9790	8850	8480	4040	42	16
1	P. kansuensis	Kan-HZ-8121	verse song	5	3.705	0.069	0.023	1.336	10120	3530	6590	5140	1850	9990	8130	8180	3530	50	21
1	P. kansuensis	Kan-HZ-8121	verse song	6	4.043	0.068	0.023	1.481	10220	3420	6800	5120	1430	9560	8130	7960	3420	52	23
1	P. kansuensis	Kan-HZ-8121	verse song	7	3.673	0.06	0.023	1.42	10030	3350	6680	5270	1360	10030	8390	7810	3350	51	22
1	P. kansuensis	Kan-HZ-8121	verse song	8	3.828	0.058	0.02	1.343	10160	3550	6610	4540	1270	9620	8350	7230	3550	50	21
1	P. kansuensis	Kan-HZ-8121	verse song	9	3.935	0.063	0.024	1.361	10160	3400	6760	4880	1010	9490	8480	8030	3400	50	21
1	P. kansuensis	Kan-HZ-8121	verse song	10	3.305	0.046	0.023	1.158	9960	3720	6240	5250	3180	9960	5180	7250	3720	53	21
1	P. kansuensis	Kan-HZ-1001	verse song	1	3.632	0.058	0.021	1.448	9880	3590	6290	4820	1030	9880	8850	6950	3590	54	23
1	mixed-singer	Mix-HZ-1001	kan.	1	3.009	0.053	0.018	1.387	9510	3590	5920	4560	920	9250	8330	7960	3780	44	24
1	mixed-singer	Mix-HZ-1001	mix	2	3.041	0.078	0.024	1.513	9490	3660	5830	5690	2920	8070	5140	9280	3590	20	13
1	mixed-singer	Mix-HZ-1001	mix	3	2.76	0.076	0.024	1.026	9380	3830	5550	5550	3640	8780	5140	9380	3830	17	9
1	mixed-singer	Mix-HZ-1001	kan.	4	3.114	0.046	0.018	1.294	9750	4000	5750	4180	1310	9750	8090	8180	4000	43	23
1	mixed-singer	Mix-HZ-1001	kan.	5	3.204	0.047	0.018	1.329	9600	3760	5840	4290	1230	9470	8240	8050	3760	44	23
1	mixed-singer	Mix-HZ-1001	mix	6	2.934	0.079	0.043	1.396	9960	3850	6110	5750	4370	9600	5230	9600	3850	19	12
1	mixed-singer	Mix-HZ-1001	mix	7	2.596	0.074	0.033	1.275	9580	3720	5860	5700	4400	9430	5030	9430	3720	17	11
1	mixed-singer	Mix-HZ-1001	kan.	8	2.803	0.055	0.021	1.236	9340	3680	5660	4280	990	9340	8350	7850	4020	40	22
1	mixed-singer	Mix-HZ-1001	kan.	9	3.195	0.046	0.018	1.539	9620	3830	5790	4180	1060	9430	8370	8010	3910	47	27
1	mixed-singer	Mix-HZ-1001	mix	10	2.657	0.081	0.04	1.156	10010	3760	6250	5950	4550	9560	5010	9710	3760	17	10
1	mixed-singer	Mix-HZ-1001	mix	11	2.985	0.078	0.043	1.406	9640	3960	5680	5570	4350	9300	4950	9300	3960	19	12
1	mixed-singer	Mix-HZ-1001	kan.	12	2.914	0.047	0.021	1.351	9530	3910	5620	4180	960	9340	8370	8090	3910	42	24
1	mixed-singer	Mix-HZ-1001	mix	13	2.776	0.081	0.03	1.169	9680	3740	5940	5840	3900	9040	5140	9580	3740	17	10
1	mixed-singer	Mix-HZ-1001	kan.	14	3.069	0.049	0.018	1.282	9580	3760	5820	4120	1010	9380	8370	7830	4000	42	23
1	mixed-singer	Mix-HZ-1001	mix	15	2.471	0.072	0.034	0.92	9320	3830	5490	5490	3570	8720	5140	9320	3830	15	8
1	mixed-singer	Mix-HZ-1001	kan.	16	3.157	0.05	0.017	1.316	9340	3660	5680	4170	880	9100	8220	7830	3910	44	23
1	mixed-singer	Mix-HZ-1101	kan.	1	1.938	0.05	0.015	1.613	9840	3660	6180	4600	1200	9380	8180	7960	3760	48	27
1	mixed-singer	Mix-HZ-1101	mix	2	3.394	0.071	0.042	1.722	9660	3590	6070	5720	4330	9470	5140	9210	3700	21	14
1	mixed-singer	Mix-HZ-1101	kan.	3	4.198	0.047	0.02	1.724	10070	3720	6350	4590	1330	9770	8440	7980	3960	52	28
1	mixed-singer	Mix-HZ-1101	mix	4	3.372	0.082	0.031	1.748	9920	3590	6330	6330	4430	9660	5230	9660	3660	21	14
1	mixed-singer	Mix-HZ-1101	kan.	5	2.266	0.052	0.017	1.719	10090	3740	6350	4370	1330	10090	8480	8110	4520	50	28
1	mixed-singer	Mix-HZ-1101	kan.	6	3.858	0.052	0.021	1.715	10140	3720	6420	4620	1190	9730	8540	7750	3720	49	28
1	mixed-singer	Mix-HZ-1101	kan.	7	4.011	0.053	0.017	1.642	10140	3740	6400	4270	1370	10030	8540	8010	3740	49	27
1	mixed-singer	Mix-HZ-1101	mix	8	3.532	0.079	0.037	1.895	10070	3530	6540	6300	4260	9380	5120	9510	3660	22	15
1	mixed-singer	Mix-HZ-1101	kan.	9	3.532	0.065	0.021	1.681	9810	3890	5920	4120	1050	9530	8480	8010	3890	47	28
1	mixed-singer	Mix-HZ-1101	mix	10	3.752	0.082	0.033	1.882	10140	3550	6590	6090	4110	9230	5120	9750	3660	23	15
1	mixed-singer	Mix-HZ-1101	kan.	11	2.694	0.05	0.023	1.763	9860	3680	6180	4500	1010	9510	8500	7940	4110	52	29
1	mixed-singer	Mix-HZ-1101	mix	12	3.62	0.081	0.04	1.75	10030	3630	6400	5980	4650	9960	5310	9620	3830	22	14
1	mixed-singer	Mix-HZ-1101	mix	13	3.81	0.081	0.043	1.726	10270	3660	6610	6260	4600	9810	5210	9680	3660	23	14
1	mixed-singer	Mix-HZ-1101	mix	14	4.212	0.082	0.046	2.139	10200	3680	6520	6200	4220	9560	5340	9880	3680	26	17
1	mixed-singer	Mix-HZ-1101	kan.	15	3.594	0.056	0.021	1.565	10090	3720	6370	4520	1330	9880	8540	8240	3720	47	26
1	mixed-singer	Mix-HZ-1101	for.	16	1.059	0.084	0.072		10330	4470	5860	5860	4930	10330	5400	10330	4470	8
1	mixed-singer	Mix-HZ-1101	kan.	17	4.143	0.059	0.024	1.875	9920	3570	6350	4280	1140	9510	8370	7810	3570	53	32
1	mixed-singer	Mix-HZ-1101	mix	18	3.276	0.084	0.037	1.446	10140	3530	6610	6610	4520	9750	5100	10140	3530	20	12
1	mixed-singer	Mix-HZ-1101	kan.	19	3.789	0.056	0.021	1.732	10520	3250	7270	4910	1630	10520	8890	7810	3550	49	29
1	mixed-singer	Mix-HZ-1101	mix	20	3.947	0.082	0.042	2.128	10400	3440	6950	6630	4970	10090	5120	9900	3760	25	17
1	mixed-singer	Mix-HZ-1101	mix	21	4.112	0.078	0.036	2.11	10270	3530	6740	6740	4800	9900	5100	9040	3530	26	17
1	mixed-singer	Mix-HZ-1101	kan.	22	3.612	0.065	0.021	1.766	10350	3660	6690	4370	1240	9880	8630	7940	3660	50	30
1	mixed-singer	Mix-HZ-1101	kan.	23	3.699	0.052	0.02	1.95	10180	3660	6520	4560	1030	9770	8740	8220	3660	51	33
1	mixed-singer	Mix-HZ-1101	kan.	24	3.089	0.05	0.023	1.166	10220	3610	6610	4470	1270	9490	8220	7810	3830	41	20
1	mixed-singer	Mix-HZ-1101	kan.	25	2.806	0.055	0.024	1.082	10220	3890	6330	4120	1350	9430	8070	7790	3890	38	18
1	mixed-singer	Mix-HZ-1101	for.	26	1.252	0.076	0.076		10050	4390	5660	4520	4520	10050	5530	9450	4930	9
1	mixed-singer	Mix-HZ-1101	kan.	27	3.729	0.055	0.021	1.603	9920	3680	6240	4190	1160	9660	8500	7880	3680	49	27
1	mixed-singer	Mix-HZ-1101	kan.	28	3.44	0.052	0.02	1.306	9900	3700	6200	4470	1080	9430	8350	7770	3700	44	22
1	mixed-singer	Mix-HZ-1101	mix	29	3.297	0.081	0.039	1.461	9990	3570	6420	6420	4430	9660	5030	9990	3570	20	12
1	mixed-singer	Mix-HZ-1101	kan.	30	3.043	0.055	0.021	1.14	9750	3870	5880	4370	960	9340	8330	7940	4060	38	19
1	mixed-singer	Mix-HZ-1101	mix	31	3.494	0.078	0.037	1.44	10330	3590	6740	6370	1440	9790	8260	9960	3590	20	11
1	mixed-singer	Mix-HZ-1101	mix	32	3.094	0.072	0.037	1.329	10120	3660	6460	6090	4470	9530	5060	9750	3660	19	11
1	mixed-singer	Mix-HZ-1101	kan.	33	2.57	0.055	0.024	0.985	10120	3980	6130	4690	1370	9470	8090	8330	3980	34	17
1	mixed-singer	Mix-HZ-1101	kan.	34	2.886	0.058	0.024	0.759	10090	4060	6030	4470	1330	9790	8460	7880	4060	35	13
1	mixed-singer	Mix-HZ-1101	kan.	35	2.594	0.055	0.02	0.68	10120	3870	6250	4370	1520	9560	8030	7530	4220	21	12
1	mixed-singer	Mix-HZ-1101	kan.	36	3.871	0.049	0.023	1.854	10180	3680	6500	4620	1420	10050	8630	8030	3890	51	31
1	mixed-singer	Mix-HZ-1101	mix	37	2.631	0.075	0.04	1.684	10160	3480	6680	6680	1070	9510	8440	9840	3630	18	14
1	mixed-singer	Mix-HZ-1101	for.	38	1.217	0.078	0.058		9840	4430	5410	5400	4450	9840	5380	9130	4730	9
1	mixed-singer	Mix-HZ-1101	mix	39	2.931	0.078	0.037	1.573	10290	3760	6520	6260	4710	10050	5340	9840	3760	19	13
1	mixed-singer	Mix-HZ-1101	kan.	40	3.287	0.052	0.018	1.216	10370	3660	6710	4800	1610	10070	8460	8030	3890	41	21
1	mixed-singer	Mix-HZ-1101	mix	41	1.851	0.084	0.03	1.31	10030	3630	6400	6400	1520	10030	8500	10030	3630	13	11
1	mixed-singer	Mix-HZ-1101	kan.	42	2.706	0.049	0.026	0.818	9860	4170	5680	4540	1090	9580	8480	7810	4170	36	14
1	mixed-singer	Mix-HZ-1101	kan.	43	3.414	0.055	0.018	1.61	10240	3590	6650	4780	1180	10160	8540	7940	3700	47	27
1	mixed-singer	Mix-HZ-1101	mix	44	3.197	0.075	0.04	1.441	10070	3660	6410	6410	4860	10030	5160	9940	3660	20	12
1	mixed-singer	Mix-HZ-1101	kan.	45	2.635	0.044	0.021	0.991	9730	3940	5790	4170	1090	9620	8520	7100	3940	26	17
1	mixed-singer	Mix-HZ-1101	kan.	46	2.365	0.052	0.021	0.441	10120	4280	5840	3700	1480	9770	8290	7490	4280	29	8
1	mixed-singer	Mix-HZ-1101	kan.	47	2.786	0.053	0.024	1.052	10090	3960	6130	4610	960	9300	8330	8070	3960	38	18
1	mixed-singer	Mix-HZ-1101	kan.	48	2.938	0.06	0.024	0.875	10180	3980	6200	4140	1650	9860	8200	7770	4130	36	15
1	mixed-singer	Mix-HZ-1101	kan.	49	2.57	0.053	0.021	0.872	9920	4040	5880	4300	940	9470	8520	7660	4040	35	15
1	mixed-singer	Mix-HZ-1101	kan.	50	2.638	0.053	0.023	0.695	9920	3980	5940	4750	1180	9840	8650	7490	3980	34	12
1	mixed-singer	Mix-HZ-1101	kan.	51	2.679	0.053	0.021	0.856	9900	4020	5870	4220	1070	9580	8500	7640	4020	35	15
1	mixed-singer	Mix-HZ-1101	for.	52	1.335	0.075	0.074		9960	4650	5310	4970	4340	9960	5620	9620	4650	10
1	mixed-singer	Mix-HZ-1101	for.	53	1.506	0.079	0.074		10140	4620	5520	5500	4190	10140	5570	9600	4800	11
1	mixed-singer	Mix-HZ-1101	kan.	54	3.538	0.047	0.017	1.631	10030	3910	6110	4150	1220	9920	8690	7730	4090	48	28
1	mixed-singer	Mix-HZ-1101	mix	55	3.282	0.082	0.03	1.426	10050	3610	6440	6440	3940	9170	5230	10050	3610	20	12
1	mixed-singer	Mix-HZ-1101	mix	56	3.382	0.079	0.039	1.568	10050	3660	6390	6390	4710	10050	5340	10050	3660	21	13
1	mixed-singer	Mix-HZ-1101	mix	57	3.417	0.075	0.031	1.853	9960	3830	6130	6130	4240	9340	5100	8760	3830	22	15
1	mixed-singer	Mix-HZ-1101	kan.	58	3.352	0.056	0.021	1.387	10270	3810	6460	4260	1590	10090	8500	8070	3810	45	24
1	mixed-singer	Mix-HZ-1101	mix	59	2.757	0.078	0.029	1.1172	10140	3760	6380	6380	4020	9130	5100	10140	3760	17	10
1	mixed-singer	Mix-HZ-1101	mix	60	3.24	0.076	0.036	1.426	10290	3780	6510	6200	4800	9920	5120	9990	3780	20	12
1	mixed-singer	Mix-HZ-1101	kan.	61	2.796	0.047	0.015	1.245	9860	4060	5800	4000	990	9640	8650	7920	4260	39	22
1	mixed-singer	Mix-HZ-1101	mix	62	3.584	0.074	0.036	1.802	10120	3680	6440	6280	4110	9470	5360	9960	3680	23	15
1	mixed-singer	Mix-HZ-1101	mix	63	3.774	0.075	0.036	2.234	10480	3590	6890	6540	5020	10180	5160	9940	3590	25	18
1	mixed-singer	Mix-HZ-1101	mix	64	3.041	0.081	0.039	1.438	10290	3830	6460	6350	4650	10050	5400	10090	3830	19	12
1	mixed-singer	Mix-HZ-1101	kan.	65	3.041	0.053	0.018	1.362	10270	3940	6330	4190	1630	10090	8460	7750	3940	43	24
1	mixed-singer	Mix-HZ-1101	kan.	66	3.603	0.06	0.018	1.722	10420	3550	6870	4600	1520	9990	8460	8160	3810	51	30
1	mixed-singer	Mix-HZ-1101	mix	67	2.681	0.079	0.036	1.311	10420	3590	6830	6560	4500	9750	5250	10160	3590	17	11
1	mixed-singer	Mix-HZ-1101	kan.	68	3.212	0.058	0.021	1.227	10480	3740	6740	4840	1530	10050	8520	7960	4110	41	21
1	mixed-singer	Mix-HZ-1101	mix	69	3.792	0.079	0.05	1.711	10290	3700	6580	6090	4950	10290	5340	9790	3700	23	14
1	mixed-singer	Mix-HZ-1101	kan.	70	3.102	0.055	0.024	1.48	10310	3550	6760	4670	1160	9810	8650	8220	3550	44	25
1	mixed-singer	Mix-HZ-1101	kan.	71	2.42	0.059	0.026	0.615	10440	3890	6550	5060	1550	10030	8480	7450	4040	30	11
1	mixed-singer	Mix-HZ-1101	kan.	72	2.509	0.046	0.026	0.867	10330	3870	6460	4430	1780	10090	8310	7880	3870	34	15
1	mixed-singer	Mix-HZ-1101	kan.	73	2.882	0.065	0.021	1.123	10330	3850	6480	4300	1270	9770	8500	7120	3850	39	19
1	mixed-singer	Mix-HZ-1101	kan.	74	2.551	0.055	0.021	0.912	10350	3830	6520	4410	1760	10120	8350	6580	3940	34	16
1	mixed-singer	Mix-HZ-1101	kan.	75	2.629	0.052	0.023	0.759	10240	3910	6330	5310	1630	9900	8260	7850	3910	34	13
1	mixed-singer	Mix-HZ-1101	for.	76	1.201	0.084	0.075		10200	4560	5640	5510	4520	10200	5680	10070	4560	9
1	mixed-singer	Mix-HZ-1101	for.	77	1.358	0.089	0.069		10290	4220	6070	5250	4990	10290	5420	9470	4470	10
1	mixed-singer	Mix-HZ-1101	for.	78	1.062	0.087	0.084		10070	4560	5510	5210	4040	10070	5120	9340	4730	8
1	mixed-singer	Mix-HZ-1101	for.	79	1.451	0.087	0.081		10370	4860	5510	4820	4240	10460	5810	9750	5460	9
1	mixed-singer	Mix-HZ-1101	kan.	80	3.255	0.053	0.021	1.409	10310	3400	6910	4540	1550	10140	8590	8410	3760	44	24
1	mixed-singer	Mix-HZ-1101	mix	81	2.832	0.079	0.031	0.818	10270	3630	6640	6640	4820	9730	4900	10270	3630	16	7
1	mixed-singer	Mix-HZ-1101	kan.	82	3.496	0.078	0.023	1.6	10270	3400	6870	4730	1740	10270	8520	8130	3400	47	27
1	mixed-singer	Mix-HZ-1101	mix	83	2.494	0.078	0.039	0.687	10290	3610	6680	6680	4470	9770	5290	10290	3610	14	6
1	mixed-singer	Mix-HZ-1101	kan.	84	2.893	0.059	0.018	1.282	10220	3530	6690	4470	1440	9900	8460	8010	3530	41	22
1	mixed-singer	Mix-HZ-1101	mix	85	3.365	0.078	0.044	1.317	10350	3680	6670	6670	5270	10350	4860	9900	3680	20	11
1	mixed-singer	Mix-HZ-1101	kan.	86	2.745	0.053	0.027	1.072	9960	3660	6300	4020	1270	9750	8480	7510	3660	38	18
1	mixed-singer	Mix-HZ-1116	kan.	1	2.928	0.63	0.02	0.943	9190	3870	5320	4580	940	9190	8240	7490	3870	38	16
1	mixed-singer	Mix-HZ-1116	kan.	2	2.674	0.055	0.02	0.893	9450	3940	5510	3680	820	9190	8370	7600	4000	35	15
1	mixed-singer	Mix-HZ-1116	kan.	3	2.647	0.069	0.023	0.738	9920	3760	6160	4480	1220	9340	8110	8240	3760	33	14
1	mixed-singer	Mix-HZ-1116	kan.	4	2.857	0.056	0.02	1.133	9770	3910	5860	4630	1140	9430	8290	7940	3910	38	19
1	mixed-singer	Mix-HZ-1116	kan.	5	3.815	0.059	0.018	1.255	9020	3960	5060	4500	1480	9020	5680	7730	3960	43	21
1	mixed-singer	Mix-HZ-1116	mix	6	2.655	0.076	0.036	1.329	10370	3550	6820	6110	4240	9660	5210	9810	3550	17	11
1	mixed-singer	Mix-HZ-1116	mix	7	2.33	0.079	0.04	1.448	9810	3550	6260	6260	3720	8800	5080	9730	3810	16	12
1	mixed-singer	Mix-HZ-1116	mix	8	2.961	0.079	0.037	1.208	10460	3440	7020	6480	4840	9810	4970	9620	3570	18	10
1	mixed-singer	Mix-HZ-1116	kan.	9	4.105	0.05	0.021	1.581	9960	3610	6350	4500	970	9470	8130	8010	4260	49	27
1	mixed-singer	Mix-HZ-1116	kan.	10	2.876	0.056	0.024	1.287	10050	3780	6270	4430	950	9920	8590	8240	4240	41	22
1	mixed-singer	Mix-HZ-1116	mix	11	2.279	0.076	0.047	1.211	10120	3570	6550	6250	4130	9730	5030	9640	3700	15	10
1	mixed-singer	Mix-HZ-1116	kan.	12	3.445	0.058	0.018	1.738	9940	3680	6260	4240	1140	9640	8500	7920	4020	49	29
1	mixed-singer	Mix-HZ-1116	mix	13	2.94	0.0760	0.027	1.605	9940	3310	6630	6220	3960	9210	5250	9250	3610	19	13
1	mixed-singer	Mix-HZ-1116	mix	14	3.559	0.069	0.031	1.339	9510	3760	5750	5750	3960	9320	5270	9510	3760	21	11
1	mixed-singer	Mix-HZ-1116	kan.	15	3.535	0.052	0.02	1.683	9900	3760	6140	4090	1140	9710	8570	8050	4060	49	28
1	mixed-singer	Mix-QG-8118	mix	1	3.043	0.047	0.02	0.892	9620	3780	5840	5840	1140	9250	8110	9620	3780	42	8
1	mixed-singer	Mix-QG-8118	mix	2	3.626	0.047	0.018	0.664	9680	3570	6110	5700	1470	9450	7980	9280	3780	47	6
1	mixed-singer	Mix-QG-8118	mix	3	3.172	0.056	0.024	1.031	9730	3720	6010	6010	1370	9730	8220	9730	3720	40	9
1	mixed-singer	Mix-QG-8118	mix	4	2.896	0.049	0.021	0.78	9600	3630	5970	5970	1240	9230	7980	9600	3630	40	7
1	mixed-singer	Mix-QG-8118	kan.	5	2.526	0.046	0.021	0.32	10270	3890	6370	4500	1760	9060	5310	7850	3850	38	8
1	mixed-singer	Mix-QG-8118	mix	6	3.096	0.078	0.02	0.888	9880	3550	6330	6330	1760	9230	5230	9880	3550	37	8
1	mixed-singer	Mix-QG-8118	kan.	7	3.053	0.049	0.02	0.519	9230	4020	5210	4240	1010	8870	5180	8180	4190	35	12
1	mixed-singer	Mix-QG-8118	mix	8	3.689	0.068	0.021	0.799	9320	3350	5970	5850	900	8970	8070	9020	3780	53	7
1	mixed-singer	Mix-QG-8118	kan.	9	2.455	0.047	0.017	0.296	9300	3940	5360	4170	1050	9080	8030	8110	3940	40	7
1	mixed-singer	Mix-QG-8118	mix	10	3.313	0.071	0.02	0.783	9470	3980	5490	5340	810	8820	5060	9320	3980	43	7
1	mixed-singer	Mix-QG-8118	mix	11	3.716	0.071	0.023	0.918	9380	3960	5420	5420	2690	9020	5140	9380	3960	43	8
1	mixed-singer	Mix-QG-8118	mix	12	3.395	0.069	0.02	0.441	9320	3850	5470	5470	1290	9130	5140	9320	3850	53	4
1	mixed-singer	Mix-QG-8118	mix	13	3.353	0.074	0.018	0.669	9430	3910	5520	5520	1420	8670	4930	9130	3910	52	6
1	mixed-singer	Mix-QG-8118	kan.	14	3.03	0.05	0.023	0.489	9190	3780	5410	5270	2710	8910	5160	6780	3960	41	12
1	mixed-singer	Mix-QG-8118	mix	15	2.973	0.072	0.02	0.811	9280	3910	5370	5360	1160	9170	8010	9280	3910	42	7
1	mixed-singer	Mix-QG-8118	mix	16	3.152	0.074	0.021	0.88	9320	3830	5490	5490	1120	8930	7810	9320	3830	41	8
1	mixed-singer	Mix-QG-8118	mix	17	3.826	0.071	0.02	0.904	9250	3810	5440	5440	1120	8930	7810	9250	3810	58	8
1	mixed-singer	Mix-QG-8118	mix	18	3.165	0.074	0.02	0.904	9430	3810	5620	5620	1180	9150	7960	9430	3810	44	8
1	mixed-singer	Mix-QG-8118	kan.	19	2.291	0.049	0.024	0.351	9470	3550	5920	4730	1180	9230	5180	8030	3550	40	8
1	mixed-singer	Mix-QG-8118	mix	20	3.658	0.075	0.02	0.883	9560	3780	5770	5550	1240	9280	5100	9340	3910	51	8
1	mixed-singer	Mix-QG-8118	kan.	21	2.657	0.04	0.021	0.425	9320	4130	5190	4470	1270	9170	7900	8610	4130	44	10
1	mixed-singer	Mix-QG-8118	mix	22	3.163	0.071	0.02	0.657	9320	3830	5490	5490	1180	9150	7960	9320	3830	44	6
1	mixed-singer	Mix-QG-8118	mix	23	3.069	0.069	0.023	0.779	9340	3660	5680	5680	1180	9080	5310	9340	3660	40	7

## Sheet: 9
supplementary table 9. Details of weights in PCA
individuals means, n= 162
PC	1	2	3	4
Eigenvalue	4.91	2.44	1.99	1.43
% var	32.7	16.3	13.3	9.6
cum %	32.7	49	62.3	71.9
factors	factor loads
logT	,377	,107	,287	,317
logTmax	-,267	,014	-,174	,472
logTmin	,347	-,278	-,149	,590
logTlast	-,006	,470	,768	,164
logFmax	,731	,188	-,369	,305
logFmin	-,586	-,495	,254	,419
logDF	,807	,418	-,367	-,004
logDFmax	-,164	,846	-,272	,168
logDFmin	-,460	,415	-,266	,271
logFmax1	,802	-,161	-,224	,272
logFmin1	,802	-,446	,094	,140
logFmaxlast	-,708	,470	-,102	,310
logFminlast	-,676	-,339	,128	,383
logN	,255	,457	,592	,014
logNlast	,706	,143	,590	,169
song types, n= 198
PC	1	2	3	4
Eigenvalue	5.1	2.51	2.28	1.46
% var	34	16.8	15.3	9.8
cum %	34	50.8	66.1	75.6
factors	factor loads
logT	,684	,423	-,030	,404
logTmax	-,537	,141	,146	,198
logTmin	,059	-,558	,165	,537
logTlast	-,128	,746	,010	,364
logFmax	,662	-,321	,436	,268
logFmin	-,623	-,137	-,428	,520
logDF	,795	-,111	,543	-,103
logDFmax	-,108	,361	,849	,076
logDFmin	-,463	-,051	,557	,142
logFmax1	,689	-,476	,094	,299
logFmin1	,711	-,381	-,352	,205
logFmaxlast	-,665	,243	,486	,284
logFminlast	-,705	-,070	-,290	,432
logN	,404	,732	-,193	,027
logNlast	,749	,488	-,222	,247

## Sheet: 10
supplementary table 10. Integration of datasets (1 and 0 reperent "included" or "absent", respectively)
Samples ID	Species ID	Locality ID	Locality	Area	Song type	Morphological	Acoustic	Cytb99	Genomic	Total types of data
FOR-ML-1108	Phylloscopus forresti	ML	Malu,Gansu	allo	regular	1	1	1	1	4
FOR-HZ-1117	Phylloscopus forresti	HZ	Hezuo,Gansu	cont	regular	1	1	1	1	4
FOR-HZ-1132	Phylloscopus forresti	HZ	Hezuo,Gansu	cont	regular	1	1	1	1	4
FOR-QG-1156	Phylloscopus forresti	QG	Qiagai,Gansu	cont	regular	1	1	1	1	4
MIX-HZ-1116	mixed-singer	HZ	Hezuo,Gansu	cont	mixed	1	1	1	1	4
KAN-HZ-1120	Phylloscopus kansuensis	HZ	Hezuo,Gansu	cont	regular	1	1	1	1	4
FOR-ML-1109	Phylloscopus forresti	ML	Malu,Gansu	allo	-	1	0	1	1	3
FOR-FP-1194	Phylloscopus forresti	FP	Foping,Shaanxi	allo	-	1	0	1	1	3
FOR-BM-1318	Phylloscopus forresti	BM	Banma,Qinghai	allo	regular	1	1	0	1	3
FOR-DG-1321	Phylloscopus forresti	DG	Dege,Sichuan	allo	regular	1	1	0	1	3
KAN-HZ-1121	Phylloscopus kansuensis	HZ	Hezuo,Gansu	cont	regular	1	1	1	0	3
KAN-HZ-1130	Phylloscopus kansuensis	HZ	Hezuo,Gansu	cont	regular	1	1	1	0	3
KAN-XLS-1307	Phylloscopus kansuensis	XLS	Xinglongshan,Gansu	allo	regular	1	1	0	1	3
FOR-QG-1157	Phylloscopus forresti	QG	Qiagai,Gansu	cont	regular	0	1	1	1	3
FOR-HS-1203	Phylloscopus forresti	HS	Heishui,Sichuan	allo	regular	0	1	1	1	3
FOR-QG-8125	Phylloscopus forresti	QG	Qiagai,Gansu	cont	regular	0	1	1	1	3
KAN-HZ-1139	Phylloscopus kansuensis	HZ	Hezuo,Gansu	cont	regular	0	1	1	1	3
KAN-QG-1158	Phylloscopus kansuensis	QG	Qiagai,Gansu	cont	regular	0	1	1	1	3
MIX-QG-8118	mixed-singer	QG	Qiagai,Gansu	cont	mixed	0	1	1	1	3
KAN-TZS-8128	Phylloscopus kansuensis	TZS	Taizishan,Gansu	allo	regular	0	1	1	1	3
FOR-BM-1319	Phylloscopus forresti	BM	Banma,Qinghai	allo	regular	1	1	0	0	2
KAN-HZ-1308	Phylloscopus kansuensis	HZ	Hezuo,Gansu	cont	regular	1	1	0	0	2
KAN-TR-1550	Phylloscopus kansuensis	TR	Tongren,Qinghai	allo	-	1	0	0	1	2
KAN-LT-1555	Phylloscopus kansuensis	LT	Lintan,Gansu	allo	-	1	0	0	1	2
FOR-ML-1110	Phylloscopus forresti	ML	Malu,Gansu	allo	regular	0	1	1	0	2
FOR-ML-1112	Phylloscopus forresti	ML	Malu,Gansu	allo	regular	0	1	1	0	2
FOR-QG-1154	Phylloscopus forresti	QG	Qiagai,Gansu	cont	-	0	0	1	1	2
FOR-QG-1159	Phylloscopus forresti	QG	Qiagai,Gansu	cont	-	0	0	1	1	2
FOR-JDS-1201	Phylloscopus forresti	JDS	Jiudingshan,Sichuan	allo	-	0	0	1	1	2
FOR-DF-1212	Phylloscopus forresti	DF	Daofu,Sichuan	allo	-	0	0	1	1	2
FOR-HBFF-1284	Phylloscopus forresti	HBFF	Hebei Forest Farm,Qinghai	allo	-	0	0	1	1	2
FOR-QG-8122	Phylloscopus forresti	QG	Qiagai,Gansu	cont	-	0	0	1	1	2
FOR-QG-8124	Phylloscopus forresti	QG	Qiagai,Gansu	cont	-	0	0	1	1	2
KAN-LHS-1102	Phylloscopus kansuensis	LHS	Lianhuashan,Gansu	allo	-	0	0	1	1	2
KAN-LHS-1103	Phylloscopus kansuensis	LHS	Lianhuashan,Gansu	allo	-	0	0	1	1	2
KAN-HZ-1113	Phylloscopus kansuensis	HZ	Hezuo,Gansu	cont	regular	0	1	1	0	2
KAN-HZ-1122	Phylloscopus kansuensis	HZ	Hezuo,Gansu	cont	regular	0	1	1	0	2
KAN-HZ-1140	Phylloscopus kansuensis	HZ	Hezuo,Gansu	cont	regular	0	1	1	0	2
KAN-HZ-1145	Phylloscopus kansuensis	HZ	Hezuo,Gansu	cont	regular	0	1	1	0	2
KAN-HZ-1146	Phylloscopus kansuensis	HZ	Hezuo,Gansu	cont	regular	0	1	1	0	2
KAN-QG-1151	Phylloscopus kansuensis	QG	Qiagai,Gansu	cont	regular	0	1	1	0	2
KAN-QG-1153	Phylloscopus kansuensis	QG	Qiagai,Gansu	cont	regular	0	1	1	0	2
KAN-YLG-1160	Phylloscopus kansuensis	YLG	Yeliguan,Gansu	allo	-	0	0	1	1	2
KAN-KBL-1292	Phylloscopus kansuensis	KBL	Kanbula,Qinghai	allo	-	0	0	1	1	2
KAN-QG-8123	Phylloscopus kansuensis	QG	Qiagai,Gansu	cont	regular	0	1	1	0	2
KAN-HZ-8121	Phylloscopus kansuensis	HZ	Hezuo,Gansu	cont	regular	0	1	0	1	2
FOR-WWS-1163	Phylloscopus forresti	WWS	Wawushan,Sichuan	allo	-	1	0	0	0	1
FOR-ML-1111	Phylloscopus forresti	ML	Malu,Gansu	allo	-	0	0	1	0	1
FOR-HZ-1131	Phylloscopus forresti	HZ	Hezuo,Gansu	cont	-	0	0	1	0	1
FOR-HZ-1134	Phylloscopus forresti	HZ	Hezuo,Gansu	cont	-	0	0	1	0	1
FOR-FP-1195	Phylloscopus forresti	FP	Foping,Shaanxi	allo	-	0	0	1	0	1
FOR-JDS-1202	Phylloscopus forresti	JDS	Jiudingshan,Sichuan	allo	-	0	0	1	0	1
FOR-LH-1205	Phylloscopus forresti	LH	Luhuo,Sichuan	allo	-	0	0	1	0	1
FOR-DF-1207	Phylloscopus forresti	DF	Daofu,Sichuan	allo	-	0	0	1	0	1
FOR-BM-1213	Phylloscopus forresti	BM	Bamei,Sichuan	allo	-	0	0	1	0	1
FOR-NQ-1275	Phylloscopus forresti	NQ	Nangqian,Qinghai	allo	-	0	0	1	0	1
FOR-HBFF-1281	Phylloscopus forresti	HBFF	Hebei Forest Farm,Qinghai	allo	-	0	0	1	0	1
FOR-HBFF-1282	Phylloscopus forresti	HBFF	Hebei Forest Farm,Qinghai	allo	-	0	0	1	0	1
FOR-HBFF-1283	Phylloscopus forresti	HBFF	Hebei Forest Farm,Qinghai	allo	-	0	0	1	0	1
FOR-NL-8173	Phylloscopus forresti	NL	Niangla,Qinghai	allo	-	0	0	1	0	1
FOR-WWS-3257	Phylloscopus forresti	WWS	Wawushan,Sichuan	allo	-	0	0	1	0	1
FOR-ML-6407	Phylloscopus forresti	ML	Malu,Gansu	allo	-	0	0	1	0	1
FOR-TBS-771	Phylloscopus forresti	TBS	Taibaishan,Shaanxi	allo	-	0	0	1	0	1
FOR-WWS-8503	Phylloscopus forresti	WWS	Wawushan,Sichuan	allo	-	0	0	1	0	1
FOR-LGH-8512	Phylloscopus forresti	LGH	Lugu Lake,Yunnan	allo	-	0	0	1	0	1
FOR-DL-8521	Phylloscopus forresti	DL	Dali,Yunnan	allo	-	0	0	1	0	1
FOR-DL-8524	Phylloscopus forresti	DL	Dali,Yunnan	allo	-	0	0	1	0	1
FOR-BHL-8529	Phylloscopus forresti	BHL	Baihualing,Yunnan	allo	-	0	0	1	0	1
FOR-BHL-8530	Phylloscopus forresti	BHL	Baihualing,Yunnan	allo	-	0	0	1	0	1
FOR-OMS-941	Phylloscopus forresti	OMS	Omeishan,Sichuan	allo	-	0	0	1	0	1
FOR-OMS-945	Phylloscopus forresti	OMS	Omeishan,Sichuan	allo	-	0	0	1	0	1
FOR-OMS-946	Phylloscopus forresti	OMS	Omeishan,Sichuan	allo	-	0	0	1	0	1
KAN-LHS-1101	Phylloscopus kansuensis	LHS	Lianhuashan,Gansu	allo	-	0	0	1	0	1
KAN-LHS-1104	Phylloscopus kansuensis	LHS	Lianhuashan,Gansu	allo	-	0	0	1	0	1
KAN-LHS-1105	Phylloscopus kansuensis	LHS	Lianhuashan,Gansu	allo	-	0	0	1	0	1
KAN-HZ-1135	Phylloscopus kansuensis	HZ	Hezuo,Gansu	cont	-	0	0	1	0	1
KAN-HZ-1142	Phylloscopus kansuensis	HZ	Hezuo,Gansu	cont	-	0	0	1	0	1
KAN-HZ-1147	Phylloscopus kansuensis	HZ	Hezuo,Gansu	cont	-	0	0	1	0	1
KAN-QG-1152	Phylloscopus kansuensis	QG	Qiagai,Gansu	cont	-	0	0	1	0	1
KAN-QG-1155	Phylloscopus kansuensis	QG	Qiagai,Gansu	cont	-	0	0	1	0	1
KAN-LHS-1161	Phylloscopus kansuensis	LHS	Lianhuashan,Gansu	allo	-	0	0	1	0	1
KAN-QL-12106	Phylloscopus kansuensis	QL	Qilian,Qinghai	allo	-	0	0	1	0	1
KAN-LHS-8116	Phylloscopus kansuensis	LHS	Lianhuashan,Gansu	allo	-	0	0	1	0	1
KAN-QG-8119	Phylloscopus kansuensis	QG	Qiagai,Gansu	cont	-	0	0	1	0	1
KAN-LHS-1884	Phylloscopus kansuensis	LHS	Lianhuashan,Gansu	allo	-	0	0	1	0	1
KAN-BS-353	Phylloscopus kansuensis	BS	Beishan, Qinghai	allo	-	0	0	1	0	1
KAN-BS-357	Phylloscopus kansuensis	BS	Beishan, Qinghai	allo	-	0	0	1	0	1
KAN-BS-393	Phylloscopus kansuensis	BS	Beishan, Qinghai	allo	-	0	0	1	0	1
KAN-BS-395	Phylloscopus kansuensis	BS	Beishan, Qinghai	allo	-	0	0	1	0	1
KAN-LHS-6462	Phylloscopus kansuensis	LHS	Lianhuashan,Gansu	allo	-	0	0	1	0	1
KAN-LHS-6481	Phylloscopus kansuensis	LHS	Lianhuashan,Gansu	allo	-	0	0	1	0	1
KAN-LHS-6482	Phylloscopus kansuensis	LHS	Lianhuashan,Gansu	allo	-	0	0	1	0	1
KAN-SN-11919	Phylloscopus kansuensis	SN	Sunan,Gansu	allo	-	0	0	0	1	1
KAN-YD-12027	Phylloscopus kansuensis	YD	Yongdeng,Gansu	allo	-	0	0	0	1	1
FOR-WWS-1164	Phylloscopus forresti	WWS	Wawushan,Sichuan	allo	-	0	0	0	1	1
FOR-DL-1101	Phylloscopus forresti	DL	Dali,Yunnan	allo	regular	0	1	0	0	1
FOR-DL-1102	Phylloscopus forresti	DL	Dali,Yunnan	allo	regular	0	1	0	0	1
FOR-LGH-1102	Phylloscopus forresti	LGH	Lugu Lake,Yunnan	allo	regular	0	1	0	0	1
FOR-LZP-1101	Phylloscopus forresti	LZP	Liziping,Sichuan	allo	regular	0	1	0	0	1
FOR-WWS-1002	Phylloscopus forresti	WWS	Wawushan,Sichuan	allo	regular	0	1	0	0	1
FOR-BM-1201	Phylloscopus forresti	BM	Banma,Qinghai	allo	regular	0	1	0	0	1
FOR-BM-1202	Phylloscopus forresti	BM	Banma,Qinghai	allo	regular	0	1	0	0	1
FOR-BM-1203	Phylloscopus forresti	BM	Banma,Qinghai	allo	regular	0	1	0	0	1
FOR-BM-1204	Phylloscopus forresti	BM	Banma,Qinghai	allo	regular	0	1	0	0	1
FOR-DF-1202	Phylloscopus forresti	DF	Daofu,Sichuan	allo	regular	0	1	0	0	1
FOR-DG-1322	Phylloscopus forresti	DG	Dege,Sichuan	allo	regular	0	1	0	0	1
FOR-LH-1201	Phylloscopus forresti	LH	Luhuo,Sichuan	allo	regular	0	1	0	0	1
FOR-HS-1201	Phylloscopus forresti	HS	Heishui,Sichuan	allo	regular	0	1	0	0	1
FOR-HS-1202	Phylloscopus forresti	HS	Heishui,Sichuan	allo	regular	0	1	0	0	1
FOR-MX-1201	Phylloscopus forresti	MX	Maoxian,Sichuan	allo	regular	0	1	0	0	1
FOR-MX-1202	Phylloscopus forresti	MX	Maoxian,Sichuan	allo	regular	0	1	0	0	1
FOR-NQ-1201	Phylloscopus forresti	NQ	Nangqian,Qinghai	allo	regular	0	1	0	0	1
FOR-JQFF-1001	Phylloscopus forresti	JQFF	Jiangqun Forest Farm,Qinghai	allo	regular	0	1	0	0	1
FOR-JQFF-1002	Phylloscopus forresti	JQFF	Jiangqun Forest Farm,Qinghai	allo	regular	0	1	0	0	1
FOR-HBFF-1001	Phylloscopus forresti	HBFF	Hebei Forest Farm,Qinghai	allo	regular	0	1	0	0	1
FOR-HBFF-1002	Phylloscopus forresti	HBFF	Hebei Forest Farm,Qinghai	allo	regular	0	1	0	0	1
FOR-HBFF-1003	Phylloscopus forresti	HBFF	Hebei Forest Farm,Qinghai	allo	regular	0	1	0	0	1
FOR-HBFF-1004	Phylloscopus forresti	HBFF	Hebei Forest Farm,Qinghai	allo	regular	0	1	0	0	1
FOR-HBFF-1005	Phylloscopus forresti	HBFF	Hebei Forest Farm,Qinghai	allo	regular	0	1	0	0	1
FOR-HBFF-1006	Phylloscopus forresti	HBFF	Hebei Forest Farm,Qinghai	allo	regular	0	1	0	0	1
FOR-HBFF-1201	Phylloscopus forresti	HBFF	Hebei Forest Farm,Qinghai	allo	regular	0	1	0	0	1
FOR-HBFF-1202	Phylloscopus forresti	HBFF	Hebei Forest Farm,Qinghai	allo	regular	0	1	0	0	1
FOR-FP-1101	Phylloscopus forresti	FP	Foping,Shaanxi	allo	regular	0	1	0	0	1
FOR-FP-1102	Phylloscopus forresti	FP	Foping,Shaanxi	allo	regular	0	1	0	0	1
FOR-FP-1103	Phylloscopus forresti	FP	Foping,Shaanxi	allo	regular	0	1	0	0	1
FOR-FP-1104	Phylloscopus forresti	FP	Foping,Shaanxi	allo	regular	0	1	0	0	1
FOR-LZK-1001	Phylloscopus forresti	LZK	Lazikou,Gansu	allo	regular	0	1	0	0	1
FOR-ZC-1001	Phylloscopus forresti	ZC	Zecha,Gansu	allo	regular	0	1	0	0	1
FOR-ZC-1002	Phylloscopus forresti	ZC	Zecha,Gansu	allo	regular	0	1	0	0	1
FOR-ZC-1003	Phylloscopus forresti	ZC	Zecha,Gansu	allo	regular	0	1	0	0	1
FOR-ZC-1004	Phylloscopus forresti	ZC	Zecha,Gansu	allo	regular	0	1	0	0	1
FOR-ZC-1006	Phylloscopus forresti	ZC	Zecha,Gansu	allo	regular	0	1	0	0	1
FOR-ZC-1007	Phylloscopus forresti	ZC	Zecha,Gansu	allo	regular	0	1	0	0	1
FOR-ZC-1008	Phylloscopus forresti	ZC	Zecha,Gansu	allo	regular	0	1	0	0	1
FOR-ZGN-1002	Phylloscopus forresti	ZGN	Zhagana,Gansu	allo	regular	0	1	0	0	1
FOR-ZGN-1003	Phylloscopus forresti	ZGN	Zhagana,Gansu	allo	regular	0	1	0	0	1
FOR-ZGN-1004	Phylloscopus forresti	ZGN	Zhagana,Gansu	allo	regular	0	1	0	0	1
FOR-ZGN-1005	Phylloscopus forresti	ZGN	Zhagana,Gansu	allo	regular	0	1	0	0	1
FOR-ZNDYG-1001	Phylloscopus forresti	ZNDYG	Dayugou,Zhuoni,Gansu	allo	regular	0	1	0	0	1
FOR-ZNDYG-1002	Phylloscopus forresti	ZNDYG	Dayugou,Zhuoni,Gansu	allo	regular	0	1	0	0	1
FOR-ZNDYG-1003	Phylloscopus forresti	ZNDYG	Dayugou,Zhuoni,Gansu	allo	regular	0	1	0	0	1
FOR-ML-1001	Phylloscopus forresti	ML	Malu,Gansu	allo	regular	0	1	0	0	1
FOR-ML-1002	Phylloscopus forresti	ML	Malu,Gansu	allo	regular	0	1	0	0	1
FOR-ML-1101	Phylloscopus forresti	ML	Malu,Gansu	allo	regular	0	1	0	0	1
FOR-HZ-1001	Phylloscopus forresti	HZ	Hezuo,Gansu	cont	regular	0	1	0	0	1
FOR-HZ-1002	Phylloscopus forresti	HZ	Hezuo,Gansu	cont	regular	0	1	0	0	1
FOR-HZ-1101	Phylloscopus forresti	HZ	Hezuo,Gansu	cont	regular	0	1	0	0	1
FOR-HZ-1102	Phylloscopus forresti	HZ	Hezuo,Gansu	cont	regular	0	1	0	0	1
FOR-HZ-1103	Phylloscopus forresti	HZ	Hezuo,Gansu	cont	regular	0	1	0	0	1
KAN-QL-1201	Phylloscopus kansuensis	QL	Qilian,Qinghai	allo	regular	0	1	0	0	1
KAN-QL-1202	Phylloscopus kansuensis	QL	Qilian,Qinghai	allo	regular	0	1	0	0	1
KAN-QL-1301	Phylloscopus kansuensis	QL	Qilian,Qinghai	allo	regular	0	1	0	0	1
KAN-MY-1301	Phylloscopus kansuensis	MY	Menyuan,Qinghai	allo	regular	0	1	0	0	1
KAN-KBL-1001	Phylloscopus kansuensis	KBL	Kanbula,Qinghai	allo	regular	0	1	0	0	1
KAN-KBL-1002	Phylloscopus kansuensis	KBL	Kanbula,Qinghai	allo	regular	0	1	0	0	1
KAN-KBL-1003	Phylloscopus kansuensis	KBL	Kanbula,Qinghai	allo	regular	0	1	0	0	1
KAN-KBL-1004	Phylloscopus kansuensis	KBL	Kanbula,Qinghai	allo	regular	0	1	0	0	1
KAN-KBL-1005	Phylloscopus kansuensis	KBL	Kanbula,Qinghai	allo	regular	0	1	0	0	1
KAN-KBL-1006	Phylloscopus kansuensis	KBL	Kanbula,Qinghai	allo	regular	0	1	0	0	1
KAN-KBL-1007	Phylloscopus kansuensis	KBL	Kanbula,Qinghai	allo	regular	0	1	0	0	1
KAN-KBL-1008	Phylloscopus kansuensis	KBL	Kanbula,Qinghai	allo	regular	0	1	0	0	1
KAN-KBL-1009	Phylloscopus kansuensis	KBL	Kanbula,Qinghai	allo	regular	0	1	0	0	1
KAN-KBL-1010	Phylloscopus kansuensis	KBL	Kanbula,Qinghai	allo	regular	0	1	0	0	1
KAN-KBL-1011	Phylloscopus kansuensis	KBL	Kanbula,Qinghai	allo	regular	0	1	0	0	1
KAN-KBL-1012	Phylloscopus kansuensis	KBL	Kanbula,Qinghai	allo	regular	0	1	0	0	1
KAN-KBL-1201	Phylloscopus kansuensis	KBL	Kanbula,Qinghai	allo	regular	0	1	0	0	1
KAN-JZ-1001	Phylloscopus kansuensis	JZ	Jianzhan,Qinghai	allo	regular	0	1	0	0	1
KAN-JZ-1501	Phylloscopus kansuensis	JZ	Jianzhan,Qinghai	allo	regular	0	1	0	0	1
KAN-JZ-1502	Phylloscopus kansuensis	JZ	Jianzhan,Qinghai	allo	regular	0	1	0	0	1
KAN-JZ-1503	Phylloscopus kansuensis	JZ	Jianzhan,Qinghai	allo	regular	0	1	0	0	1
KAN-MXFF-1001	Phylloscopus kansuensis	MXFF	Maixiu Forest Farm,Qinghai	allo	regular	0	1	0	0	1
KAN-MXFF-1002	Phylloscopus kansuensis	MXFF	Maixiu Forest Farm,Qinghai	allo	regular	0	1	0	0	1
KAN-MXFF-1502	Phylloscopus kansuensis	MXFF	Maixiu Forest Farm,Qinghai	allo	regular	0	1	0	0	1
KAN-MXFF-1503	Phylloscopus kansuensis	MXFF	Maixiu Forest Farm,Qinghai	allo	regular	0	1	0	0	1
KAN-MXFF-1504	Phylloscopus kansuensis	MXFF	Maixiu Forest Farm,Qinghai	allo	regular	0	1	0	0	1
KAN-MXFF-1505	Phylloscopus kansuensis	MXFF	Maixiu Forest Farm,Qinghai	allo	regular	0	1	0	0	1
KAN-HLHT-1301	Phylloscopus kansuensis	HLHT	Halihatu,Qinghai	allo	regular	0	1	0	0	1
KAN-WGET-1301	Phylloscopus kansuensis	WGET	Wanggeertang,Gansu	allo	regular	0	1	0	0	1
KAN-XLS-1301	Phylloscopus kansuensis	XLS	Xinglongshan,Gansu	allo	regular	0	1	0	0	1
KAN-XLS-1302	Phylloscopus kansuensis	XLS	Xinglongshan,Gansu	allo	regular	0	1	0	0	1
KAN-XLS-1303	Phylloscopus kansuensis	XLS	Xinglongshan,Gansu	allo	regular	0	1	0	0	1
KAN-XLS-1304	Phylloscopus kansuensis	XLS	Xinglongshan,Gansu	allo	regular	0	1	0	0	1
KAN-XLS-1305	Phylloscopus kansuensis	XLS	Xinglongshan,Gansu	allo	regular	0	1	0	0	1
KAN-TZS-1001	Phylloscopus kansuensis	TZS	Taizishan,Gansu	allo	regular	0	1	0	0	1
KAN-TZS-1002	Phylloscopus kansuensis	TZS	Taizishan,Gansu	allo	regular	0	1	0	0	1
KAN-TZS-1003	Phylloscopus kansuensis	TZS	Taizishan,Gansu	allo	regular	0	1	0	0	1
KAN-TZS-1503	Phylloscopus kansuensis	TZS	Taizishan,Gansu	allo	regular	0	1	0	0	1
KAN-TZS-1504	Phylloscopus kansuensis	TZS	Taizishan,Gansu	allo	regular	0	1	0	0	1
KAN-TZS-1505	Phylloscopus kansuensis	TZS	Taizishan,Gansu	allo	regular	0	1	0	0	1
KAN-TZS-1506	Phylloscopus kansuensis	TZS	Taizishan,Gansu	allo	regular	0	1	0	0	1
KAN-TZS-1507	Phylloscopus kansuensis	TZS	Taizishan,Gansu	allo	regular	0	1	0	0	1
KAN-YS-1001	Phylloscopus kansuensis	YS	Yangsha,Gansu	allo	regular	0	1	0	0	1
KAN-YS-1002	Phylloscopus kansuensis	YS	Yangsha,Gansu	allo	regular	0	1	0	0	1
KAN-YLG-1001	Phylloscopus kansuensis	YLG	Yeliguan,Gansu	allo	regular	0	1	0	0	1
KAN-YLG-1002	Phylloscopus kansuensis	YLG	Yeliguan,Gansu	allo	regular	0	1	0	0	1
KAN-YLG-1003	Phylloscopus kansuensis	YLG	Yeliguan,Gansu	allo	regular	0	1	0	0	1
KAN-YLG-1101	Phylloscopus kansuensis	YLG	Yeliguan,Gansu	allo	regular	0	1	0	0	1
KAN-LHS-10A3	Phylloscopus kansuensis	LHS	Lianhuashan,Gansu	allo	regular	0	1	0	0	1
KAN-LHS-10A5	Phylloscopus kansuensis	LHS	Lianhuashan,Gansu	allo	regular	0	1	0	0	1
KAN-LHS-11A7	Phylloscopus kansuensis	LHS	Lianhuashan,Gansu	allo	regular	0	1	0	0	1
KAN-LHS-10B4	Phylloscopus kansuensis	LHS	Lianhuashan,Gansu	allo	regular	0	1	0	0	1
KAN-LHS-10B7	Phylloscopus kansuensis	LHS	Lianhuashan,Gansu	allo	regular	0	1	0	0	1
KAN-LHS-10B9	Phylloscopus kansuensis	LHS	Lianhuashan,Gansu	allo	regular	0	1	0	0	1
KAN-LHS-11B3	Phylloscopus kansuensis	LHS	Lianhuashan,Gansu	allo	regular	0	1	0	0	1
KAN-LHS-11B4	Phylloscopus kansuensis	LHS	Lianhuashan,Gansu	allo	regular	0	1	0	0	1
KAN-LHS-11B11	Phylloscopus kansuensis	LHS	Lianhuashan,Gansu	allo	regular	0	1	0	0	1
KAN-LHS-11B18	Phylloscopus kansuensis	LHS	Lianhuashan,Gansu	allo	regular	0	1	0	0	1
KAN-LHS-11F4	Phylloscopus kansuensis	LHS	Lianhuashan,Gansu	allo	regular	0	1	0	0	1
KAN-LHS-11S1	Phylloscopus kansuensis	LHS	Lianhuashan,Gansu	allo	regular	0	1	0	0	1
KAN-LHS-11S5	Phylloscopus kansuensis	LHS	Lianhuashan,Gansu	allo	regular	0	1	0	0	1
KAN-LHS-1555	Phylloscopus kansuensis	LHS	Lianhuashan,Gansu	allo	regular	0	1	0	0	1
KAN-LHS-10B3	Phylloscopus kansuensis	LHS	Lianhuashan,Gansu	allo	regular	0	1	0	0	1
KAN-SN-1501	Phylloscopus kansuensis	SN	Sunan,Gansu	allo	regular	0	1	0	0	1
KAN-SN-1502	Phylloscopus kansuensis	SN	Sunan,Gansu	allo	regular	0	1	0	0	1
KAN-LYS-1501	Phylloscopus kansuensis	LYS	Laoyeshan,Qinghai	allo	regular	0	1	0	0	1
KAN-LYS-1502	Phylloscopus kansuensis	LYS	Laoyeshan,Qinghai	allo	regular	0	1	0	0	1
KAN-LYS-1503	Phylloscopus kansuensis	LYS	Laoyeshan,Qinghai	allo	regular	0	1	0	0	1
KAN-QG-8124	Phylloscopus kansuensis	QG	Qiagai,Gansu	cont	regular	0	1	0	0	1
KAN-QG-1154	Phylloscopus kansuensis	QG	Qiagai,Gansu	cont	regular	0	1	0	0	1
KAN-HZ-1101	Phylloscopus kansuensis	HZ	Hezuo,Gansu	cont	regular	0	1	0	0	1
KAN-HZ-1105	Phylloscopus kansuensis	HZ	Hezuo,Gansu	cont	regular	0	1	0	0	1
KAN-HZ-1102	Phylloscopus kansuensis	HZ	Hezuo,Gansu	cont	regular	0	1	0	0	1
KAN-HZ-1301	Phylloscopus kansuensis	HZ	Hezuo,Gansu	cont	regular	0	1	0	0	1
KAN-HZ-1001	Phylloscopus kansuensis	HZ	Hezuo,Gansu	cont	regular	0	1	0	0	1
MIX-HZ-1001	mixed-singer	HZ	Hezuo,Gansu	cont	mixed	0	1	0	0	1
MIX-HZ-1101	mixed-singer	HZ	Hezuo,Gansu	cont	mixed	0	1	0	0	1
